# Supplementary material for: Spatiotemporal reprogramming of differentiated cells underlies regeneration and neoplasia in the intestinal epithelium
Source: Nat Commun. 2022 Mar 21;13:1500. doi: 10.1038/s41467-022-29165-z (PMC8938507; doi:10.1038/s41467-022-29165-z)
Supplement: Supplementary file 3 — Supplementary Tables [file 41467_2022_29165_MOESM3_ESM.xlsx]

## Sheet: Supplementary Table 1
Supplementary table 1 - Gene expression signatures used for single-cell RNA-seq analysis (related to Figures 2, 4 and 5)
		Only genes detected in our scRNA-seq dataset are shown. The genes overlapping between fatel intestine and adult stomach signatures (Gkn1, Psca and Vsig1) were omitted from the calculation of mean expression level of these signatures, in order to exclude the possibility that such overlaps lead to the similar changes in these signatures after injury.
	Signature	Genes up-regulated in HSCs/MuSCs/HFSCs	Genes down-regulated in HSCs/MuSCs/HFSCs	LRC signature	Mex3a+ signature	Fetal intestine signature	Adult stomach signature	Adult intestine signature
	Reference	Cheung and Rando. (2013)	Cheung and Rando. (2013)	Buckzacki et al. (2013)	Barriga et al. (2017)	Mustata et al. (2013)	Li et al. (2017)	Li et al. (2017)
	Genes	5730403B10Rik	2810417H13Rik	Abca1	1810008I18Rik	1110028f11	2210407C18Rik	Cldn15
		A930001N09Rik	Anln	Abcf3	1810046K07Rik	1700007k13	9130204L05Rik	Slc5a1
		Bbs2	Birc5	Ap2a1	5330417C22Rik	1700066b19	A4gnt	Gip
		Bcas3	Capza1	Atl1	Alox5	2210011c24	Anxa10	Ace2
		Ccnd3	Ccna2	Becn1	Alox5ap	2310002j15	Atp4a	Gzmb
		Chkb	Ccnb1	Brca2	Ang4	4632434i11	Atp4b	Hnf4g
		Clstn1	Ccne2	C2cd2	Armcx3	4833427g06	Avil	Tm4sf5
		Crim1	Cycs	Cacna1a	Atoh1	4930461g14	Capn8	Nts
		Ctdsp1	Ddx39	Cadps	Atp2a3	5730416f02	Chia1	Hkdc1
		Ctsf	H2afz	Casc5	Avil	5830408b19	Clic6	Slc5a4b
		Ddt	Hadhb	Cd44	AY761184	Aaas	Clps	Slc5a4a
		Ddx3y	Hat1	Cdk5rap2	Bambi	Abcb1b	Ctse	Upp1
		Dicer1	Idh3a	Chga	Cacna1a	Abcc4	Dpcr1	Npc1l1
		Dnajb9	Kpna2	Csrnp1	Cbfa2t3	Abcc5	Ghrl	Slc7a15
		Ephx1	Mcm4	D2Ertd750e	Ccl27a	Abhd4	Gif	Slc9a3r1
		Ezh1	Mtch2	Ddx11	Ccl6	Abi3	Gkn1	Arg2
		Fhl1	Pcna	Dnahc5	Ccl9	Acsm3	Gkn2	Ifi27l2b
		Foxo3	Pgk1	Drosha	Ceacam10	Adam9	Gkn3	Tubal3
		Fyn	Rrm2	Enox2	Chga	Aen	Gm10639	Exoc3l4
		Gabarapl1	Sgol1	Ephb4	Chgb	Ahnak	Gm12888	Olfm4
		Gabbr1	Slc25a5	Fbxo38	Cldn4	Ai467606	Gm28067	Dgat1
		Gltscr2	Top2a	Fbxw11	Clps	Aim1	Gsdma2	Soat2
		Grb10		Gclc	Clu	Ak1	Gsta1	Fabp2
		Grina		Ggnbp1	Copz2	Akap13	Mir7091	Slc26a6
		Gstk1		Gnao1	Creb3l1	Akr1b10	Mogat1	Plin3
		Igf2r		Grk5	Dclk1	Akr1b3	Muc5ac	Cyp4f14
		Il18		Hmgxb4	Defa21	Akr1b8	Muc6	Mep1b
		Itm2a		Kctd3	Defa22	Alcam	Pdia2	Btnl2
		Ivd		Kif20a	Defa5	Anxa1	Pga5	Ms4a10
		Map1lc3a		Kif3a	Gm10104	Anxa3	Pgc	Asah2
		Ndrg2		Lhpp	Gm15315	Anxa5	Pla2g1b	Acsl5
		Pdk1		Mctp2	Defa-rs1	Anxa8	Psca	Xpnpep1
		Pfdn5		Mdm1	Dll4	Ap1s3	Slc5a5	Prap1
		Phf1		Met	Dpysl2	Aqp5	Slc9a4	2010106E10Rik
		Pik3r1		Mynn	Fam46c	Arhgap44	Sult1c2	Slc15a1
		Pink1		Notch1	Fut2	Arhgef3	Tff1	Vil1
		Prdm5		Nr4a1	Fyb	Arhgef4	Tff2	Lct
		Ptov1		Nuf2	Gadd45g	Arl1	Tmed6	Sis
		Rnf167		Nup85	Gfra3	Arl4c	Trim50	Enpep
		Rps14		Osbpl8	Ghrl	Avpi1	Vsig1	Mttp
		Selenbp1		Pank2	Gng4	B9d1	Vsig2	Smpdl3b
		Sepp1		Pax6	H2afy2	Baiap2		Bst1
		Smarca2		Peg3	Hck	Basp1		Ocm
		Tef		Plce1	Hepacam2	Bax		2010107G12Rik
		Thra		Ppat	Hist2h2aa2	Bmp8b		Anxa4
		Ulk2		Ptgfrn	Hmgn3	Bok		Reg3g
		Zbtb20		Ptprg	Hpd	Btbd11		Clec2e
		Zfp30		Rab23	Hpgds	Btg2		Clec2h
		Zyx		Rfx6	Il17rb	Camkk1		Ceacam18
				Ruvbl2	Itln1	Camsap2		Ido1
				S100pbp	Kctd12	Capn2		Isx
				Scg3	Kif12	Capn5		Ces2e
				Smg6	Kit	Car2		Bco2
				Snap25	Lama5	Ccdc92		Apoa4
				Ssh2	Lbh	Ccnd1		Rbp2
				Supv3l1	Limd2	Ccnd2		Myrfl
				Tiam1	Lrmp	Ccng1		Dpp4
				Tmem43	Lyz1	Ccp110		Slc51a
				Tph1	Lyz2	Cd14		Tm6sf2
				Trrap	Marcksl1	Cd44		Xpnpep2
				Tsen2	Mmp7	Cd55		Itln1
				Tubgcp3	Mptx1	Cd68		Sct
				Unc13b	Neurog3	Cd99l2		Anpep
				Wdr92	Nfic	Cdh13		2010001E11Rik
				Zbtb48	Nkx2-2	Cdkn2a		Igsf23
				Zdhhc14	Nrep	Cgnl1		Bcl2l15
				Zfp426	Nupr1	Chrnb1		Prr15
					Olfm1	Ckap2		Enpp7
					Pde2a	Clcf1		Mmp10
					Phf14	Clic3		Pls1
					Pik3cg	Clu		Trim15
					Pla2g2a	Cnn2		Apol10a
					Pnliprp2	Col18a1		Gm11437
					Pou2f3	Col4a1		Mogat2
					Ptprn2	Col4a2		Adh6a
					Pygl	Cpt1c		Slc51b
					Rab3d	Crip2		H2-T3
					Rabgap1l	Cryab		Naaladl1
					Rap1gap	Ctgf		Anxa13
					Rcn1	Ctsh		Gm9992
					Reep5	Cugbp2		AY761184
					Reg4	Cxcl16		Gda
					Rgs13	Dapk1		Pla2g2a
					Rgs2	Dcxr		Slc27a4
					Rimbp2	Ddah1		Defa26
					Rnase1	Ddit4l		Defa17
					Runx1t1	Dhh		Ang4
					Selm	Dscr6		Btnl7-ps
					Sh2d6	Dusp22		Gm10104
					Slc30a2	Dyrk3		Gm14851
					Sox4	E130012a19		Slc2a7
					Spdef	Ecm1		Btnl1
					Spib	Ecscr		Gm15315
					Spink4	Eda2r		Trim38
					Tead2	Efemp1		Defa24
					Tesc	Efna5		Mir192
					Tm4sf4	Emp1		Gm14850
					Tph1	Emp2		Cyp2c66
					Trp53i11	Enah		2010002M12Rik
					Trp53inp1	Endod1		Pnp2
					Trpm5	Epha4		Clca6
					Tuba1a	Epn3		Mgam
					Vwa5b2	Eps8l1		Lyz1
						Ercc5		Reg3b
						Ereg		Gm8909
						Exoc4		H2-Bl
						Expi		AI747448
						Fabp5		Gm10680
						Fam129b		Gm6696
						Fam198b		Defa-ps18
						Fam212b		Defa-rs1
						Fam64a		Defa5
						Far1		Defa3
						Fbxw9		Gm15292
						Fer1l3		Defa-rs7
						Fkbp9		Defa22
						Flnc		Gm15284
						Flot2		Defa23
						Fmnl2		Defa21
						Fosl1		Malrd1
						Foxq1		Ighj4
						Frmd6		Ighj3
						Fut2		Ighj1
						Fxyd3		Gm7861
						G6pdx		Gm7849
						Gadd45b		Gm15293
						Gatm		Mptx2
						Gcnt1		Alpi
						Gcnt3		Gm11127
						Ggta1		H2-Q1
						Gja1		Reg3a
						Gjb3		Defa-ps7
						Gkn1		Gm15299
						Glipr1		Defa-ps16
						Glis3		Defa-ps4
						Gnai1		H2-Q2
						Golga2		Gm5549
						Gpc1		Gm20478
						Gpr120		Btnl6
						Gpr137b		Gm25238
						Gpx2		Ighv5-15
						Gsn		Gm21002
						Gtse1		Ms4a18
						Gusb		Gm21498
						Hs6st2		Gm15308
						Hspa1b		Defa20
						Hspa2		Ighv1-39
						Hspb1		Defa-ps6
						Hyal1		Ighv14-2
						Ica1		Defa-ps1
						Icam1		Defa-ps10
						Id2		Gm27983
						Ier3		RP24-150H14.2
						Ift57
						Igfbp7
						Il17re
						Il1rn
						Il33
						Il4ra
						Ildr1
						Inf2
						Itgb4
						Ivl
						Jub
						Kcnn4
						Kifc3
						Klhl13
						Klrg2
						Krt18
						Krt23
						Krt4
						Krt7
						Lama3
						Lamc2
						Laptm5
						Ldh2
						Lmna
						Lor
						Ly6a
						Ly6c
						Ly6d
						Ly6f
						Mal
						Mboat1
						Mcam
						Mcpt2
						Mdm2
						Mfsd4
						Mgat4c
						Mgmt
						Mlkl
						Mras
						Msantd3
						Msln
						Msn
						Mtap6
						Ncmap
						Nfe2l3
						Noxo1
						Oas1f
						Osbpl5
						P2ry2
						P2ry6
						Paqr8
						Pdlim4
						Pdlim7
						Pdrg1
						Pdzk1ip1
						Phlda2
						Phlda3
						Pir
						Plat
						Plaur
						Plcd3
						Plekhs1
						Plf
						Plk2
						Pmepa1
						Pmm1
						Ppic
						Ppl
						Prkar1a
						Prkcdbp
						Prl2c3
						Prss22
						Prtf
						Psapl1
						Psca
						Psrc1
						Ptp4a3
						Rab11fip5
						Rab15
						Rab27b
						Rbms1
						Rdh10
						Rgs17
						Rgs19
						Rhod
						Rps19
						S100a11
						S100a14
						S100a16
						S100a4
						S100a6
						S100a7a
						Samd5
						Sca10
						Scel
						Scmh1
						Serpinb11
						Serpinb5
						Serpinb6b
						Serpinb9b
						Serpinh1
						Sftpd
						Sgcb
						Sh3bgrl2
						Sh3kbp1
						Slc19a2
						Slc25a48
						Slc39a10
						Slc44a2
						Slc45a3
						Slc4a11
						Slco4a1
						Slfn2
						Soga2
						Sorl1
						Sox21
						Spata6
						Spp1
						Sprr1a
						Sptssb
						Stx11
						Suox
						Susd4
						Syt14l
						Syt8
						Tacstd2
						Tbc1d2
						Tead4
						Timp2
						Tinagl1
						Tlr4
						Tmem34
						Tmem40
						Tmem43
						Tnfaip8
						Tnfrsf10b
						Tnni2
						Tns4
						Tpm2
						Trex2
						Trp53inp1
						Tspan2
						Tspan4
						Tspan6
						Ttc9
						Tuba1
						Tubb6
						Usp46
						Vamp5
						Vangl1
						Vax1
						Vnn1
						Vsig1
						Wfdc2
						Wnt4
						Wtip
						Wwc2
						Wwtr1
						Zbtb32
						Zfp365
						Zfp52
						Zic4
						Zmat3

## Sheet: Supplementary Table 2
Supplementary table 3 - The list of primer sequences used in RT-qPCR analysis
	Primer (gene)	Sequence
	Ascl2-forward	CGCTGCCCAGACTCATGCCC
	Ascl2-reverse	GCTTTACGCGGTTGCGCTCG
	Axin2-forward	TGACTCTCCTTCCAGATCCCA
	Axin2-reverse	TGCCCACACTAGGCTGACA
	Bmi1-forward	CGCTCTTTCCGGGATCTTTT
	Bmi1-reverse	GCTCAGTGATCTTGATTCTGGTTGT
	Cd133-forward	TCGTACTGGTGGCTGGGTGGC
	Cd133-reverse	ACCACAAGGATCATCAATATC
	Cd44-forward	CAAGTTTTGGTGGCACACAG
	Cd44-reverse	AGCGGCAGGTTACATTCAAA
	Chga-forward	GCAGAGGACCAGGAGCTAGA
	Chga-reverse	CAGGGGCTGAGAACAAGAGA
	Chgb-forward	ACAGGAAGAAGGCAGACGAA
	Chgb-reverse	TCCTTCAGTGAAAGGCTCGT
	Clu-forward	CAGCTGGCTAACCTCACACA
	Clu-reverse	CTATCTCATTCCGCACGGCT
	Dclk1-forward	CAAGCCAGCCATGTCGTTC
	Dclk1-reverse	TTCCTTTGAAGTAGCGGTCAC
	Defa5-forward	TCCTGCTCAACAATTCTCCA
	Defa5-reverse	GACACAGCCTGGTCCTCTTC
	Ecscr-forward	AGTCAGAGGCTACAGCTCTC
	Ecscr-reverse	TGTCACAGGCTGATTGGATAC
	Gif-forward	CCTGGGGCCTTATTGTCTCTTC
	Gif-reverse	TGAAGTTGGCTGTGATGTGC
	Gkn1-forward	CCGCCATGAAGCTCACA
	Gkn1-reverse	TCCACTTCCGTCTACATTGC
	Hopx-forward	CATCCTTAGTCAGACGCGCA
	Hopx-reverse	AGGCAAGCCTTCTGACCGC
	Ifng-forward	GGCACAGTCATTGAAAGCCTAG
	Ifng-reverse	TGTTGCTGATGGCCTGATTGTC
	Lgr5-forward	CAGCGTCTTCACCTCCTACC
	Lgr5-reverse	TGTGTCAAAGCATTTCCAGC
	Lrig1-forward	CCAAGCAACCATGACAGAATACTG
	Lrig1-reverse	GAGGAATCTCCGTTCCCATCT
	Lyz1-forward	ATGGCTACCGTGGTGTCAAG
	Lyz1-reverse	CGGTCTCCACGGTTGTAGTT
	Mmp7-forward	CCCGGTACTGTGATGTACCC
	Mmp7-reverse	AATGGAGGACCCAGTGAGTG
	Muc6-forward	TGCATGCTCAATGGTATGGT
	Muc6-reverse	TGTGGGCTCTGGAGAAGAGT
	p57-forward	AGCGGACGATGGAAGAACTCT
	p57-reverse	TTGGGACCAGCGTACTCCTT
	Peg3-forward	TTGGACTGGACAGAGATGATGACA
	Peg3-reverse	ATTCTGGTATGACTCGGCATCCT
	Pgc-forward	TGCCTACCCTCACTTTTGTCC
	Pgc-reverse	CACTCTCAGCGTTCAGGGAG
	Rfx6-forward	TGCAGGAAAGAGAAACTGGAG
	Rfx6-reverse	GGAAATTTTTGGCGAATTGTC
	Spp1-forward	AGAATGCTGTGTCCTCTGAAG
	Spp1-reverse	TCGTCATCATCGTCGTCCA
	Tert-forward	GCGGGATGGGTTGCTTT
	Tert-reverse	CAAGTGAGGCGTCACCAACA
	Tff2-forward	ACCCGGGCATCAGTCCCGA
	Tff2-reverse	GCAGCTCCCAGGGAACGGGT

## Sheet: Supplementary Table 3
Supplementary table 4 - The list of sequences for CEL-seq2 RT primers containing UMIs and cell barcodes
	Primers	Sequences (T7 promoter + 5' illumina adaptor + 6-bp UMI + 6-bp cell barcode + oligo-dT)
	1s	GCCGGTAATACGACTCACTATAGGGAGTTCTACAGTCCGACGATCNNNNNNAGACTCTTTTTTTTTTTTTTTTTTTTTTV
	2s	GCCGGTAATACGACTCACTATAGGGAGTTCTACAGTCCGACGATCNNNNNNAGCTAGTTTTTTTTTTTTTTTTTTTTTTV
	3s	GCCGGTAATACGACTCACTATAGGGAGTTCTACAGTCCGACGATCNNNNNNAGCTCATTTTTTTTTTTTTTTTTTTTTTV
	4s	GCCGGTAATACGACTCACTATAGGGAGTTCTACAGTCCGACGATCNNNNNNAGCTTCTTTTTTTTTTTTTTTTTTTTTTV
	5s	GCCGGTAATACGACTCACTATAGGGAGTTCTACAGTCCGACGATCNNNNNNCATGAGTTTTTTTTTTTTTTTTTTTTTTV
	6s	GCCGGTAATACGACTCACTATAGGGAGTTCTACAGTCCGACGATCNNNNNNCATGCATTTTTTTTTTTTTTTTTTTTTTV
	7s	GCCGGTAATACGACTCACTATAGGGAGTTCTACAGTCCGACGATCNNNNNNCATGTCTTTTTTTTTTTTTTTTTTTTTTV
	8s	GCCGGTAATACGACTCACTATAGGGAGTTCTACAGTCCGACGATCNNNNNNCACTAGTTTTTTTTTTTTTTTTTTTTTTV
	9s	GCCGGTAATACGACTCACTATAGGGAGTTCTACAGTCCGACGATCNNNNNNCAGATCTTTTTTTTTTTTTTTTTTTTTTV
	10s	GCCGGTAATACGACTCACTATAGGGAGTTCTACAGTCCGACGATCNNNNNNTCACAGTTTTTTTTTTTTTTTTTTTTTTV
	11s	GCCGGTAATACGACTCACTATAGGGAGTTCTACAGTCCGACGATCNNNNNNAGGATCTTTTTTTTTTTTTTTTTTTTTTV
	12s	GCCGGTAATACGACTCACTATAGGGAGTTCTACAGTCCGACGATCNNNNNNAGTGCATTTTTTTTTTTTTTTTTTTTTTV
	13s	GCCGGTAATACGACTCACTATAGGGAGTTCTACAGTCCGACGATCNNNNNNAGTGTCTTTTTTTTTTTTTTTTTTTTTTV
	14s	GCCGGTAATACGACTCACTATAGGGAGTTCTACAGTCCGACGATCNNNNNNTCCTAGTTTTTTTTTTTTTTTTTTTTTTV
	15s	GCCGGTAATACGACTCACTATAGGGAGTTCTACAGTCCGACGATCNNNNNNTCTGAGTTTTTTTTTTTTTTTTTTTTTTV
	16s	GCCGGTAATACGACTCACTATAGGGAGTTCTACAGTCCGACGATCNNNNNNTCTGCATTTTTTTTTTTTTTTTTTTTTTV
	17s	GCCGGTAATACGACTCACTATAGGGAGTTCTACAGTCCGACGATCNNNNNNTCGAAGTTTTTTTTTTTTTTTTTTTTTTV
	18s	GCCGGTAATACGACTCACTATAGGGAGTTCTACAGTCCGACGATCNNNNNNTCGACATTTTTTTTTTTTTTTTTTTTTTV
	19s	GCCGGTAATACGACTCACTATAGGGAGTTCTACAGTCCGACGATCNNNNNNTCGATCTTTTTTTTTTTTTTTTTTTTTTV
	20s	GCCGGTAATACGACTCACTATAGGGAGTTCTACAGTCCGACGATCNNNNNNGTACAGTTTTTTTTTTTTTTTTTTTTTTV
	21s	GCCGGTAATACGACTCACTATAGGGAGTTCTACAGTCCGACGATCNNNNNNGTACCATTTTTTTTTTTTTTTTTTTTTTV
	22s	GCCGGTAATACGACTCACTATAGGGAGTTCTACAGTCCGACGATCNNNNNNGTACTCTTTTTTTTTTTTTTTTTTTTTTV
	23s	GCCGGTAATACGACTCACTATAGGGAGTTCTACAGTCCGACGATCNNNNNNGTCTAGTTTTTTTTTTTTTTTTTTTTTTV
	24s	GCCGGTAATACGACTCACTATAGGGAGTTCTACAGTCCGACGATCNNNNNNGTCTCATTTTTTTTTTTTTTTTTTTTTTV
	25s	GCCGGTAATACGACTCACTATAGGGAGTTCTACAGTCCGACGATCNNNNNNGTTGCATTTTTTTTTTTTTTTTTTTTTTV
	26s	GCCGGTAATACGACTCACTATAGGGAGTTCTACAGTCCGACGATCNNNNNNGTGACATTTTTTTTTTTTTTTTTTTTTTV
	27s	GCCGGTAATACGACTCACTATAGGGAGTTCTACAGTCCGACGATCNNNNNNGTGATCTTTTTTTTTTTTTTTTTTTTTTV
	28s	GCCGGTAATACGACTCACTATAGGGAGTTCTACAGTCCGACGATCNNNNNNACAGTGTTTTTTTTTTTTTTTTTTTTTTV
	29s	GCCGGTAATACGACTCACTATAGGGAGTTCTACAGTCCGACGATCNNNNNNACCATGTTTTTTTTTTTTTTTTTTTTTTV
	30s	GCCGGTAATACGACTCACTATAGGGAGTTCTACAGTCCGACGATCNNNNNNACTCTGTTTTTTTTTTTTTTTTTTTTTTV
	31s	GCCGGTAATACGACTCACTATAGGGAGTTCTACAGTCCGACGATCNNNNNNACTCGATTTTTTTTTTTTTTTTTTTTTTV
	32s	GCCGGTAATACGACTCACTATAGGGAGTTCTACAGTCCGACGATCNNNNNNACGTACTTTTTTTTTTTTTTTTTTTTTTV
	33s	GCCGGTAATACGACTCACTATAGGGAGTTCTACAGTCCGACGATCNNNNNNACGTTGTTTTTTTTTTTTTTTTTTTTTTV
	34s	GCCGGTAATACGACTCACTATAGGGAGTTCTACAGTCCGACGATCNNNNNNACGTGATTTTTTTTTTTTTTTTTTTTTTV
	35s	GCCGGTAATACGACTCACTATAGGGAGTTCTACAGTCCGACGATCNNNNNNCTAGACTTTTTTTTTTTTTTTTTTTTTTV
	36s	GCCGGTAATACGACTCACTATAGGGAGTTCTACAGTCCGACGATCNNNNNNCTAGTGTTTTTTTTTTTTTTTTTTTTTTV
	37s	GCCGGTAATACGACTCACTATAGGGAGTTCTACAGTCCGACGATCNNNNNNCTAGGATTTTTTTTTTTTTTTTTTTTTTV
	38s	GCCGGTAATACGACTCACTATAGGGAGTTCTACAGTCCGACGATCNNNNNNCTCATGTTTTTTTTTTTTTTTTTTTTTTV
	39s	GCCGGTAATACGACTCACTATAGGGAGTTCTACAGTCCGACGATCNNNNNNCTCAGATTTTTTTTTTTTTTTTTTTTTTV
	40s	GCCGGTAATACGACTCACTATAGGGAGTTCTACAGTCCGACGATCNNNNNNCTTCGATTTTTTTTTTTTTTTTTTTTTTV
	41s	GCCGGTAATACGACTCACTATAGGGAGTTCTACAGTCCGACGATCNNNNNNCTGTACTTTTTTTTTTTTTTTTTTTTTTV
	42s	GCCGGTAATACGACTCACTATAGGGAGTTCTACAGTCCGACGATCNNNNNNCTGTGATTTTTTTTTTTTTTTTTTTTTTV
	43s	GCCGGTAATACGACTCACTATAGGGAGTTCTACAGTCCGACGATCNNNNNNTGAGACTTTTTTTTTTTTTTTTTTTTTTV
	44s	GCCGGTAATACGACTCACTATAGGGAGTTCTACAGTCCGACGATCNNNNNNTGCAACTTTTTTTTTTTTTTTTTTTTTTV
	45s	GCCGGTAATACGACTCACTATAGGGAGTTCTACAGTCCGACGATCNNNNNNTGCATGTTTTTTTTTTTTTTTTTTTTTTV
	46s	GCCGGTAATACGACTCACTATAGGGAGTTCTACAGTCCGACGATCNNNNNNTGCAGATTTTTTTTTTTTTTTTTTTTTTV
	47s	GCCGGTAATACGACTCACTATAGGGAGTTCTACAGTCCGACGATCNNNNNNTGTCACTTTTTTTTTTTTTTTTTTTTTTV
	48s	GCCGGTAATACGACTCACTATAGGGAGTTCTACAGTCCGACGATCNNNNNNTGTCGATTTTTTTTTTTTTTTTTTTTTTV
	49s	GCCGGTAATACGACTCACTATAGGGAGTTCTACAGTCCGACGATCNNNNNNTGGTACTTTTTTTTTTTTTTTTTTTTTTV
	50s	GCCGGTAATACGACTCACTATAGGGAGTTCTACAGTCCGACGATCNNNNNNGACATGTTTTTTTTTTTTTTTTTTTTTTV
	51s	GCCGGTAATACGACTCACTATAGGGAGTTCTACAGTCCGACGATCNNNNNNGATCACTTTTTTTTTTTTTTTTTTTTTTV
	52s	GCCGGTAATACGACTCACTATAGGGAGTTCTACAGTCCGACGATCNNNNNNGATCTGTTTTTTTTTTTTTTTTTTTTTTV
	53s	GCCGGTAATACGACTCACTATAGGGAGTTCTACAGTCCGACGATCNNNNNNGATCGATTTTTTTTTTTTTTTTTTTTTTV
	54s	GCCGGTAATACGACTCACTATAGGGAGTTCTACAGTCCGACGATCNNNNNNGAGTACTTTTTTTTTTTTTTTTTTTTTTV
	55s	GCCGGTAATACGACTCACTATAGGGAGTTCTACAGTCCGACGATCNNNNNNAGACAGTTTTTTTTTTTTTTTTTTTTTTV
	56s	GCCGGTAATACGACTCACTATAGGGAGTTCTACAGTCCGACGATCNNNNNNAGACCATTTTTTTTTTTTTTTTTTTTTTV
	57s	GCCGGTAATACGACTCACTATAGGGAGTTCTACAGTCCGACGATCNNNNNNAGTGAGTTTTTTTTTTTTTTTTTTTTTTV
	58s	GCCGGTAATACGACTCACTATAGGGAGTTCTACAGTCCGACGATCNNNNNNAGGAAGTTTTTTTTTTTTTTTTTTTTTTV
	59s	GCCGGTAATACGACTCACTATAGGGAGTTCTACAGTCCGACGATCNNNNNNAGGACATTTTTTTTTTTTTTTTTTTTTTV
	60s	GCCGGTAATACGACTCACTATAGGGAGTTCTACAGTCCGACGATCNNNNNNCAACAGTTTTTTTTTTTTTTTTTTTTTTV
	61s	GCCGGTAATACGACTCACTATAGGGAGTTCTACAGTCCGACGATCNNNNNNCAACCATTTTTTTTTTTTTTTTTTTTTTV
	62s	GCCGGTAATACGACTCACTATAGGGAGTTCTACAGTCCGACGATCNNNNNNCAACTCTTTTTTTTTTTTTTTTTTTTTTV
	63s	GCCGGTAATACGACTCACTATAGGGAGTTCTACAGTCCGACGATCNNNNNNCACTCATTTTTTTTTTTTTTTTTTTTTTV
	64s	GCCGGTAATACGACTCACTATAGGGAGTTCTACAGTCCGACGATCNNNNNNCACTTCTTTTTTTTTTTTTTTTTTTTTTV
	65s	GCCGGTAATACGACTCACTATAGGGAGTTCTACAGTCCGACGATCNNNNNNCAGAAGTTTTTTTTTTTTTTTTTTTTTTV
	66s	GCCGGTAATACGACTCACTATAGGGAGTTCTACAGTCCGACGATCNNNNNNCAGACATTTTTTTTTTTTTTTTTTTTTTV
	67s	GCCGGTAATACGACTCACTATAGGGAGTTCTACAGTCCGACGATCNNNNNNTCACCATTTTTTTTTTTTTTTTTTTTTTV
	68s	GCCGGTAATACGACTCACTATAGGGAGTTCTACAGTCCGACGATCNNNNNNTCACTCTTTTTTTTTTTTTTTTTTTTTTV
	69s	GCCGGTAATACGACTCACTATAGGGAGTTCTACAGTCCGACGATCNNNNNNTCCTCATTTTTTTTTTTTTTTTTTTTTTV
	70s	GCCGGTAATACGACTCACTATAGGGAGTTCTACAGTCCGACGATCNNNNNNTCCTTCTTTTTTTTTTTTTTTTTTTTTTV
	71s	GCCGGTAATACGACTCACTATAGGGAGTTCTACAGTCCGACGATCNNNNNNTCTGTCTTTTTTTTTTTTTTTTTTTTTTV
	72s	GCCGGTAATACGACTCACTATAGGGAGTTCTACAGTCCGACGATCNNNNNNGTCTTCTTTTTTTTTTTTTTTTTTTTTTV
	73s	GCCGGTAATACGACTCACTATAGGGAGTTCTACAGTCCGACGATCNNNNNNGTTGAGTTTTTTTTTTTTTTTTTTTTTTV
	74s	GCCGGTAATACGACTCACTATAGGGAGTTCTACAGTCCGACGATCNNNNNNGTTGTCTTTTTTTTTTTTTTTTTTTTTTV
	75s	GCCGGTAATACGACTCACTATAGGGAGTTCTACAGTCCGACGATCNNNNNNGTGAAGTTTTTTTTTTTTTTTTTTTTTTV
	76s	GCCGGTAATACGACTCACTATAGGGAGTTCTACAGTCCGACGATCNNNNNNACAGACTTTTTTTTTTTTTTTTTTTTTTV
	77s	GCCGGTAATACGACTCACTATAGGGAGTTCTACAGTCCGACGATCNNNNNNACAGGATTTTTTTTTTTTTTTTTTTTTTV
	78s	GCCGGTAATACGACTCACTATAGGGAGTTCTACAGTCCGACGATCNNNNNNACCAACTTTTTTTTTTTTTTTTTTTTTTV
	79s	GCCGGTAATACGACTCACTATAGGGAGTTCTACAGTCCGACGATCNNNNNNACCAGATTTTTTTTTTTTTTTTTTTTTTV
	80s	GCCGGTAATACGACTCACTATAGGGAGTTCTACAGTCCGACGATCNNNNNNACTCACTTTTTTTTTTTTTTTTTTTTTTV
	81s	GCCGGTAATACGACTCACTATAGGGAGTTCTACAGTCCGACGATCNNNNNNCTCAACTTTTTTTTTTTTTTTTTTTTTTV
	82s	GCCGGTAATACGACTCACTATAGGGAGTTCTACAGTCCGACGATCNNNNNNCTTCACTTTTTTTTTTTTTTTTTTTTTTV
	83s	GCCGGTAATACGACTCACTATAGGGAGTTCTACAGTCCGACGATCNNNNNNCTTCTGTTTTTTTTTTTTTTTTTTTTTTV
	84s	GCCGGTAATACGACTCACTATAGGGAGTTCTACAGTCCGACGATCNNNNNNCTGTTGTTTTTTTTTTTTTTTTTTTTTTV
	85s	GCCGGTAATACGACTCACTATAGGGAGTTCTACAGTCCGACGATCNNNNNNTGAGTGTTTTTTTTTTTTTTTTTTTTTTV
	86s	GCCGGTAATACGACTCACTATAGGGAGTTCTACAGTCCGACGATCNNNNNNTGAGGATTTTTTTTTTTTTTTTTTTTTTV
	87s	GCCGGTAATACGACTCACTATAGGGAGTTCTACAGTCCGACGATCNNNNNNTGTCTGTTTTTTTTTTTTTTTTTTTTTTV
	88s	GCCGGTAATACGACTCACTATAGGGAGTTCTACAGTCCGACGATCNNNNNNTGGTTGTTTTTTTTTTTTTTTTTTTTTTV
	89s	GCCGGTAATACGACTCACTATAGGGAGTTCTACAGTCCGACGATCNNNNNNTGGTGATTTTTTTTTTTTTTTTTTTTTTV
	90s	GCCGGTAATACGACTCACTATAGGGAGTTCTACAGTCCGACGATCNNNNNNGAAGACTTTTTTTTTTTTTTTTTTTTTTV
	91s	GCCGGTAATACGACTCACTATAGGGAGTTCTACAGTCCGACGATCNNNNNNGAAGTGTTTTTTTTTTTTTTTTTTTTTTV
	92s	GCCGGTAATACGACTCACTATAGGGAGTTCTACAGTCCGACGATCNNNNNNGAAGGATTTTTTTTTTTTTTTTTTTTTTV
	93s	GCCGGTAATACGACTCACTATAGGGAGTTCTACAGTCCGACGATCNNNNNNGACAACTTTTTTTTTTTTTTTTTTTTTTV
	94s	GCCGGTAATACGACTCACTATAGGGAGTTCTACAGTCCGACGATCNNNNNNGACAGATTTTTTTTTTTTTTTTTTTTTTV
	95s	GCCGGTAATACGACTCACTATAGGGAGTTCTACAGTCCGACGATCNNNNNNGAGTTGTTTTTTTTTTTTTTTTTTTTTTV
	96s	GCCGGTAATACGACTCACTATAGGGAGTTCTACAGTCCGACGATCNNNNNNGAGTGATTTTTTTTTTTTTTTTTTTTTTV
