# Supplementary material for: Spatiotemporal reprogramming of differentiated cells underlies regeneration and neoplasia in the intestinal epithelium
Source: Nat Commun. 2022 Mar 21;13:1500. doi: 10.1038/s41467-022-29165-z (PMC8938507; doi:10.1038/s41467-022-29165-z)
Supplement: Supplementary file 5 — Source Data [file 41467_2022_29165_MOESM5_ESM.xlsx]

## Sheet: Fig. 1b
	No. of p57 cells in each crypt cell position relative to crypt base
	Position	Mouse #1	Mouse #2	Mouse #3
	1	0	1	1
	2	3	1	3
	3	16	8	20
	4	31	23	41
	5	22	16	17
	6	10	4	9
	7	5	3	4
	8	1	2	0
	9	1	1	3
	10	2	0	0
	11	0	1	0
	12	0	0	0
	Villi	8	4	9

## Sheet: Fig. 1d
	No. of p57+Ki67- or p57+Ki67+ cells in intestinal crypts
		p57+Ki67-	p57+Ki67+
	Mouse #1	34	0
	Mouse #2	57	0
	Mouse #3	66	0
	Sum	157	0
	%	100	0

## Sheet: Fig. 1f
	No. of p57 cells in each crypt cell position relative to crypt base
		Bmi1highp57-	Bmi1highp57+	Bmi1-p57+
	Mouse #1	171	37	19
	Mouse #2	168	44	12
	Mouse #3	98	18	10
		437	99	41
	%	75.7366	17.1577	7.10572

## Sheet: Fig. 1i
	Relative mRNA abundance
	p57			Bmi1			Lrig1			mTert			Hopx
	Bmi1high #1	1		Bmi1high #1	1		Bmi1high #1	1		Bmi1high #1	1		Bmi1high #1	1
	Bmi1high #2	1		Bmi1high #2	1		Bmi1high #2	1		Bmi1high #2	1		Bmi1high #2	1
	Bmi1high #3	1		Bmi1high #3	1		Bmi1high #3	1		Bmi1high #3	1		Bmi1high #3	1
	Lgr5high #1	0.0164526		Lgr5high #1	0.814007		Lgr5high #1	1.74451		Lgr5high #1	1.29286		Lgr5high #1	1.71606
	Lgr5high #2	0.040483		Lgr5high #2	0.43349		Lgr5high #2	1.70347		Lgr5high #2	0.624414		Lgr5high #2	2.22633
	Lgr5high #3	0.0104186		Lgr5high #3	0.965432		Lgr5high #3	2.77581		Lgr5high #3	2.58439		Lgr5high #3	1.67269
	P = 4.66866517741142E-08			P = 0.172651690405543			P = 0.0375404586819838			P = 0.433320203698886			P = 0.00802227225578493

## Sheet: Fig. 2b
	Relative mRNA abundance
	p57
	Control #1	1
	Control #2	1
	Control #3	1
	p57 CKO #1	0.232216
	p57 CKO #2	0.323043
	p57 CKO #3	0.270087
	P = 0.0000103681366205827

## Sheet: Fig. 2d
		Control #1	Control #2	Control #3				p57 CKO #1	p57 CKO #2	p57 CKO #3
	No. of total Bmi1high cells	520	382	551			No. of total Bmi1high cells	536	427	305
	No. of EdU+Bmi1high cells	0	0	1			No. of EdU+Bmi1high cells	6	3	5
	%EdU+Bmi1high cells	0	0	0.181488			%EdU+Bmi1high cells	1.1194	0.702576	1.63934		P = 0.016991460785689

## Sheet: Fig. 2f
	Bmi1high cells in G0 phase (%)
	Control #1	72.5		p57 CKO #1	29.1
	Control #2	60.9		p57 CKO #2	42.2
	Control #3	49.6		p57 CKO #3	30.7
	Control #4	40.4		p57 CKO #4	9.95
		P = 0.0277425031413155

## Sheet: Fig. 3c
	Label	Up-regulated	Down-regulated
	Bmi1highProx1+	0.393535	0.100565
	Bmi1highProx1+	0.506594	0.324848		Up-regulated
	Bmi1highProx1+	0.512784	0.527958		Cycling CBCs vs. Noncycling CBCs	P = 0.004686389
	Bmi1highProx1+	0.266305	0.0506611		Noncycling CBCs vs. Bmi1highProx1+	P < 0.000000001
	Bmi1highProx1+	0.810783	0.209253
	Bmi1highProx1+	0.582918	0.263287		Down-regulated
	Bmi1highProx1+	0.744703	0.171592		Cycling CBCs vs. Noncycling CBCs	P < 0.000000001
	Bmi1highProx1+	0.388609	0.157954		Noncycling CBCs vs. Bmi1highProx1+	P < 0.000000001
	Bmi1highProx1+	0.533665	0.14663
	Bmi1highProx1+	0.518413	0.807651
	Bmi1highProx1+	0.304513	0.521095
	Cycling CBCs	0.431649	0.831784
	Bmi1highProx1+	0.48845	0.287433
	Bmi1highProx1+	0.28916	0.187343
	Bmi1highProx1+	0.432592	0.191124
	Bmi1highProx1+	0.418433	0.185526
	Bmi1highProx1+	0.295917	0.224503
	Bmi1highProx1+	0.506532	0.130802
	Noncycling CBCs	0.38937	0.656912
	Bmi1highProx1+	0.442082	0.581734
	Bmi1highProx1+	0.437791	0.474143
	Bmi1highProx1+	0.544951	0.173003
	Bmi1highProx1+	0.503521	0.236112
	Bmi1highProx1+	0.766433	0.30499
	Bmi1highProx1+	0.451913	0.312056
	Bmi1highProx1+	0.478858	0.282654
	Bmi1highProx1+	0.428462	0.212774
	Bmi1highProx1+	0.354339	0.269156
	Bmi1highProx1+	0.397132	0.12422
	Bmi1highProx1+	0.51592	0.306409
	Bmi1highProx1+	0.502429	0.132803
	Bmi1highProx1+	0.382433	0.233902
	Bmi1highProx1+	0.448171	0.575468
	Noncycling CBCs	0.401717	0.614511
	Bmi1highProx1+	0.374739	0.190283
	Bmi1highProx1+	0.35025	0.195866
	Bmi1highProx1+	0.531014	0.144674
	Bmi1highProx1+	0.609952	0.276658
	Bmi1highProx1+	0.358616	0.157936
	Bmi1highProx1+	0.779991	0.193915
	Bmi1highProx1+	0.463404	0.333992
	Bmi1highProx1+	0.420126	0.231804
	Bmi1highProx1+	0.502457	0.338434
	Bmi1highProx1+	0.45554	0.155869
	Bmi1highProx1+	0.373273	0.127553
	Bmi1highProx1+	0.429513	0.293568
	Bmi1highProx1+	0.599629	0.211838
	Bmi1highProx1+	0.60163	0.487758
	Bmi1highProx1+	0.497488	0.526903
	Noncycling CBCs	0.560248	0.428722
	Cycling CBCs	0.459204	0.553745
	Bmi1highProx1+	0.445063	0.191078
	Bmi1highProx1+	0.717853	0.321205
	Bmi1highProx1+	0.453119	0.194915
	Bmi1highProx1+	0.554443	0.741893
	Bmi1highProx1+	0.467473	0.372398
	Bmi1highProx1+	0.407233	0.17885
	Bmi1highProx1+	0.547474	0.487682
	Bmi1highProx1+	0.461589	0.21441
	Bmi1highProx1+	0.627348	0.201865
	Bmi1highProx1+	0.520961	0.290895
	Bmi1highProx1+	0.317559	0.157425
	Bmi1highProx1+	0.488276	0.174003
	Bmi1highProx1+	0.644624	0.276939
	Bmi1highProx1+	0.822473	0.162998
	Bmi1highProx1+	0.415004	0.365411
	Bmi1highProx1+	0.642681	0.129553
	Bmi1highProx1+	0.476309	0.24455
	Bmi1highProx1+	0.468917	0.214657
	Bmi1highProx1+	0.464485	0.124469
	Cycling CBCs	0.390681	0.651603
	Bmi1highProx1+	0.491727	0.736339
	Bmi1highProx1+	0.502049	0.221752
	Bmi1highProx1+	0.549496	0.368954
	Bmi1highProx1+	0.613161	0.287318
	Bmi1highProx1+	0.492919	0.576113
	Bmi1highProx1+	0.345681	0.312098
	Bmi1highProx1+	0.469707	0.290531
	Bmi1highProx1+	0.490704	0.24824
	Bmi1highProx1+	0.466755	0.540498
	Bmi1highProx1+	0.43126	0.557472
	Cycling CBCs	0.267894	0.477555
	Bmi1highProx1+	0.669178	0.167845
	Bmi1highProx1+	0.464036	0.38598
	Bmi1highProx1+	0.620753	0.21057
	Bmi1highProx1+	0.190254	0.157614
	Bmi1highProx1+	0.502579	0.478706
	Bmi1highProx1+	0.178986	0.244615
	Bmi1highProx1+	0.45515	0.0931558
	Bmi1highProx1+	0.531173	0.320965
	Bmi1highProx1+	0.430673	0.135838
	Bmi1highProx1+	0.554252	0.551771
	Bmi1highProx1+	0.551003	0.24783
	Bmi1highProx1+	0.420727	0.469796
	Bmi1highProx1+	0.710982	0.254488
	Bmi1highProx1+	0.5249	0.1253
	Bmi1highProx1+	0.544968	0.257944
	Bmi1highProx1+	0.717023	0.19518
	Bmi1highProx1+	0.311919	0.105901
	Bmi1highProx1+	0.596979	0.203362
	Bmi1highProx1+	0.740205	0.210578
	Bmi1highProx1+	0.4397	0.297687
	Bmi1highProx1+	0.436244	0.541076
	Bmi1highProx1+	0.411844	0.131553
	Bmi1highProx1+	0.685217	0.157327
	Bmi1highProx1+	0.490448	0.389298
	Bmi1highProx1+	0.427454	0.360392
	Bmi1highProx1+	0.370795	0.16289
	Bmi1highProx1+	0.422398	0.232434
	Bmi1highProx1+	0.53932	0.769535
	Bmi1highProx1+	0.739021	0.144783
	Cycling CBCs	0.476673	0.602844
	Bmi1highProx1+	0.574945	0.325215
	Bmi1highProx1+	0.535114	0.157556
	Bmi1highProx1+	0.423428	0.261431
	Bmi1highProx1+	0.349677	0.303977
	Bmi1highProx1+	0.427663	0.156912
	Cycling CBCs	0.511715	0.4478
	Bmi1highProx1+	0.370782	0.0846095
	Bmi1highProx1+	0.523868	0.212299
	Bmi1highProx1+	0.414091	0.22493
	Bmi1highProx1+	0.470267	0.153962
	Bmi1highProx1+	0.372756	0.521869
	Bmi1highProx1+	0.58126	0.2651
	Cycling CBCs	0.447722	0.650379
	Bmi1highProx1+	0.396625	0.128942
	Bmi1highProx1+	0.570806	0.429048
	Bmi1highProx1+	0.486893	0.21452
	Bmi1highProx1+	0.581298	0.361483
	Bmi1highProx1+	0.523387	0.374907
	Bmi1highProx1+	0.583644	0.144459
	Bmi1highProx1+	0.530062	0.241493
	Bmi1highProx1+	0.434474	0.174725
	Bmi1highProx1+	0.252308	0.226765
	Bmi1highProx1+	0.430573	0.39178
	Bmi1highProx1+	0.340708	0.266035
	Bmi1highProx1+	0.591688	0.272698
	Bmi1highProx1+	0.595212	0.294107
	Bmi1highProx1+	0.412534	0.544155
	Bmi1highProx1+	0.572359	0.172729
	Bmi1highProx1+	0.489532	0.591713
	Bmi1highProx1+	0.446993	0.395704
	Bmi1highProx1+	0.346153	0.624554
	Bmi1highProx1+	0.714764	0.243116
	Bmi1highProx1+	0.448898	0.260257
	Cycling CBCs	0.423095	0.615405
	Bmi1highProx1+	0.340913	0.238885
	Bmi1highProx1+	0.242707	0.193614
	Bmi1highProx1+	0.476395	0.170893
	Bmi1highProx1+	0.461589	0.51696
	Bmi1highProx1+	0.577045	0.313608
	Cycling CBCs	0.436168	0.834921
	Bmi1highProx1+	0.487757	0.11862
	Bmi1highProx1+	0.585392	0.357443
	Bmi1highProx1+	0.476673	0.112503
	Bmi1highProx1+	0.324561	0.133234
	Bmi1highProx1+	0.415294	0.19848
	Bmi1highProx1+	0.481026	0.242154
	Bmi1highProx1+	0.391826	0.13615
	Bmi1highProx1+	0.602057	0.249136
	Bmi1highProx1+	0.532222	0.360773
	Bmi1highProx1+	0.409619	0.334829
	Bmi1highProx1+	0.484618	0.159244
	Bmi1highProx1+	0.585038	0.241608
	Bmi1highProx1+	0.56899	0.20062
	Bmi1highProx1+	0.560634	0.382119
	Bmi1highProx1+	0.57024	0.207081
	Bmi1highProx1+	0.571062	0.237846
	Bmi1highProx1+	0.536823	0.318735
	Bmi1highProx1+	0.320002	0.127013
	Bmi1highProx1+	0.417921	0.153291
	Bmi1highProx1+	0.324055	0.319877
	Bmi1highProx1+	0.592206	0.315758
	Bmi1highProx1+	0.399936	0.194799
	Bmi1highProx1+	0.674708	0.212918
	Bmi1highProx1+	0.613909	0.58971
	Bmi1highProx1+	0.638408	0.265806
	Bmi1highProx1+	0.293955	0.112046
	Bmi1highProx1+	0.572365	0.191884
	Bmi1highProx1+	0.552887	0.155262
	Bmi1highProx1+	0.562834	0.174783
	Bmi1highProx1+	0.426806	0.302761
	Bmi1highProx1+	0.497475	0.280763
	Bmi1highProx1+	0.654782	0.300508
	Cycling CBCs	0.259432	0.638589
	Bmi1highProx1+	0.46063	0.253461
	Bmi1highProx1+	0.441961	0.241458
	Bmi1highProx1+	0.402744	0.280194
	Bmi1highProx1+	0.412064	0.234331
	Bmi1highProx1+	0.244974	0.14528
	Bmi1highProx1+	0.342928	0.630492
	Bmi1highProx1+	0.591711	0.175197
	Bmi1highProx1+	0.693791	0.330658
	Bmi1highProx1+	0.555597	0.150079
	Bmi1highProx1+	0.545727	0.341092
	Bmi1highProx1+	0.48353	0.272715
	Bmi1highProx1+	0.429698	0.213848
	Bmi1highProx1+	0.504933	0.340886
	Bmi1highProx1+	0.352853	0.2532
	Bmi1highProx1+	0.564678	0.284345
	Bmi1highProx1+	0.380516	0.266315
	Bmi1highProx1+	0.50677	0.124211
	Bmi1highProx1+	0.630614	0.337529
	Bmi1highProx1+	0.404736	0.154762
	Bmi1highProx1+	0.806389	0.184619
	Bmi1highProx1+	0.429136	0.14422
	Bmi1highProx1+	0.558188	0.144174
	Bmi1highProx1+	0.259324	0.27169
	Bmi1highProx1+	0.593304	0.0424964
	Bmi1highProx1+	0.536739	0.274839
	Bmi1highProx1+	0.564981	0.152137
	Bmi1highProx1+	0.692565	0.223061
	Bmi1highProx1+	0.683771	0.0990369
	Bmi1highProx1+	0.574297	0.214342
	Bmi1highProx1+	0.381604	0.195165
	Bmi1highProx1+	0.551363	0.250877
	Bmi1highProx1+	0.667474	0.184389
	Bmi1highProx1+	0.529731	0.144982
	Bmi1highProx1+	0.615231	0.36666
	Bmi1highProx1+	0.442987	0.0846008
	Bmi1highProx1+	0.285343	0.238519
	Bmi1highProx1+	0.340137	0.223245
	Bmi1highProx1+	0.463461	0.28751
	Bmi1highProx1+	0.366539	0.312655
	Bmi1highProx1+	0.455117	0.130593
	Bmi1highProx1+	0.398793	0.18197
	Bmi1highProx1+	0.593196	0.21922
	Bmi1highProx1+	0.494204	0.126848
	Bmi1highProx1+	0.792409	0.263086
	Bmi1highProx1+	0.260873	0.298806
	Bmi1highProx1+	0.495113	0.208002
	Bmi1highProx1+	0.387785	0.0532955
	Bmi1highProx1+	0.369851	0.150271
	Bmi1highProx1+	0.560421	0.182575
	Bmi1highProx1+	0.284999	0.270753
	Bmi1highProx1+	0.423357	0.192019
	Bmi1highProx1+	0.748699	0.232191
	Bmi1highProx1+	0.442924	0.157115
	Bmi1highProx1+	0.487118	0.269453
	Bmi1highProx1+	0.407867	0.118044
	Bmi1highProx1+	0.849405	0.173098
	Bmi1highProx1+	0.487057	0.202511
	Bmi1highProx1+	0.248433	0.196642
	Bmi1highProx1+	0.510462	0.154059
	Bmi1highProx1+	0.411328	0.179728
	Bmi1highProx1+	0.366449	0.106174
	Bmi1highProx1+	0.442468	0.217568
	Bmi1highProx1+	0.453996	0.283958
	Bmi1highProx1+	0.377479	0.137883
	Bmi1highProx1+	0.205035	0.272956
	Bmi1highProx1+	0.280224	0.24942
	Bmi1highProx1+	0.65881	0.219905
	Bmi1highProx1+	0.516587	0.134088
	Bmi1highProx1+	0.654314	0.158985
	Bmi1highProx1+	0.317989	0.267825
	Bmi1highProx1+	0.472601	0.119193
	Bmi1highProx1+	0.416097	0.280392
	Bmi1highProx1+	0.37056	0.175298
	Bmi1highProx1+	0.650365	0.241277
	Cycling CBCs	0.4737	0.599118
	Bmi1highProx1+	0.511278	0.298378
	Bmi1highProx1+	0.330685	0.247977
	Bmi1highProx1+	0.60759	0.160887
	Bmi1highProx1+	0.540058	0.177877
	Bmi1highProx1+	0.647254	0.168771
	Bmi1highProx1+	0.580927	0.175119
	Bmi1highProx1+	0.482797	0.259855
	Noncycling CBCs	0.503406	0.378299
	Bmi1highProx1+	0.80005	0.185839
	Bmi1highProx1+	0.568641	0.296257
	Bmi1highProx1+	0.516151	0.225492
	Bmi1highProx1+	0.414932	0.147294
	Bmi1highProx1+	0.477957	0.124948
	Bmi1highProx1+	0.497526	0.104589
	Bmi1highProx1+	0.398741	0.110198
	Cycling CBCs	0.471018	0.674861
	Bmi1highProx1+	0.362587	0.168494
	Bmi1highProx1+	0.50542	0.175649
	Bmi1highProx1+	0.665189	0.170821
	Bmi1highProx1+	0.245394	0.0771138
	Bmi1highProx1+	0.449726	0.211114
	Bmi1highProx1+	0.449668	0.12134
	Bmi1highProx1+	0.434705	0.285741
	Bmi1highProx1+	0.461597	0.305615
	Bmi1highProx1+	0.663465	0.235888
	Bmi1highProx1+	0.662495	0.215895
	Bmi1highProx1+	0.37001	0.167157
	Bmi1highProx1+	0.588098	0.263323
	Bmi1highProx1+	0.596413	0.192612
	Bmi1highProx1+	0.566459	0.275055
	Bmi1highProx1+	0.383117	0.105314
	Noncycling CBCs	0.423594	0.598358
	Bmi1highProx1+	0.546549	0.067656
	Bmi1highProx1+	0.591374	0.32008
	Bmi1highProx1+	0.834999	0.19735
	Bmi1highProx1+	0.527803	0.217211
	Bmi1highProx1+	0.441928	0.207608
	Bmi1highProx1+	0.563022	0.178961
	Bmi1highProx1+	0.426916	0.136111
	Bmi1highProx1+	0.509065	0.198226
	Bmi1highProx1+	0.481056	0.26355
	Bmi1highProx1+	0.696966	0.289408
	Bmi1highProx1+	0.615288	0.199428
	Bmi1highProx1+	0.70657	0.241842
	Bmi1highProx1+	0.574515	0.261573
	Bmi1highProx1+	0.617768	0.209647
	Bmi1highProx1+	0.773552	0.357386
	Bmi1highProx1+	0.64819	0.163021
	Bmi1highProx1+	0.45615	0.128325
	Bmi1highProx1+	0.516672	0.217745
	Bmi1highProx1+	0.560867	0.253899
	Bmi1highProx1+	0.560202	0.212977
	Bmi1highProx1+	0.332646	0.297511
	Bmi1highProx1+	0.795934	0.392369
	Bmi1highProx1+	0.550617	0.322983
	Bmi1highProx1+	0.427119	0.106803
	Bmi1highProx1+	0.687854	0.19789
	Bmi1highProx1+	0.545166	0.0912272
	Bmi1highProx1+	0.603373	0.152105
	Bmi1highProx1+	0.626998	0.134568
	Bmi1highProx1+	0.562691	0.226954
	Bmi1highProx1+	0.482268	0.207373
	Bmi1highProx1+	0.551479	0.0519783
	Bmi1highProx1+	0.471671	0.241404
	Bmi1highProx1+	0.416335	0.390034
	Bmi1highProx1+	0.453109	0.283884
	Bmi1highProx1+	0.486103	0.349654
	Bmi1highProx1+	0.355187	0.1211
	Bmi1highProx1+	0.56142	0.125288
	Bmi1highProx1+	0.611744	0.179143
	Bmi1highProx1+	0.13733	0
	Bmi1highProx1+	0.488727	0.126991
	Bmi1highProx1+	0.411497	0.14195
	Bmi1highProx1+	0.703092	0.231637
	Bmi1highProx1+	0.635792	0.263053
	Bmi1highProx1+	0.596586	0.160262
	Bmi1highProx1+	0.718965	0.289472
	Bmi1highProx1+	0.363458	0.171287
	Bmi1highProx1+	0.492338	0.169764
	Bmi1highProx1+	0.524369	0.218755
	Bmi1highProx1+	1	0.207749
	Bmi1highProx1+	0.376438	0.254113
	Bmi1highProx1+	0.506965	0.354324
	Bmi1highProx1+	0.598749	0.141598
	Bmi1highProx1+	0.688649	0.177217
	Bmi1highProx1+	0.557053	0.227148
	Bmi1highProx1+	0.445862	0.100751
	Bmi1highProx1+	0.520082	0.235205
	Bmi1highProx1+	0.476716	0.23821
	Bmi1highProx1+	0.729407	0.452144
	Bmi1highProx1+	0.471855	0.270574
	Cycling CBCs	0.346085	0.59769
	Bmi1highProx1+	0.681133	0.14911
	Bmi1highProx1+	0.534677	0.132306
	Bmi1highProx1+	0.608179	0.201054
	Bmi1highProx1+	0.411848	0.132854
	Bmi1highProx1+	0.395402	0.243046
	Bmi1highProx1+	0.194446	0.105636
	Bmi1highProx1+	0.447742	0.18024
	Bmi1highProx1+	0.418885	0.334104
	Bmi1highProx1+	0.524116	0.129904
	Bmi1highProx1+	0.485791	0.274805
	Bmi1highProx1+	0.332391	0.367648
	Bmi1highProx1+	0.415267	0.276456
	Bmi1highProx1+	0.718557	0.198018
	Bmi1highProx1+	0.572444	0.185498
	Bmi1highProx1+	0.558714	0.060399
	Bmi1highProx1+	0.594541	0.212575
	Bmi1highProx1+	0.464166	0.231302
	Bmi1highProx1+	0.29531	0.178871
	Bmi1highProx1+	0.577819	0.12131
	Bmi1highProx1+	0.464564	0.189991
	Bmi1highProx1+	0.432523	0.220457
	Bmi1highProx1+	0.51853	0.152157
	Bmi1highProx1+	0.588664	0.255943
	Bmi1highProx1+	0.842541	0.213469
	Bmi1highProx1+	0.395065	0.220199
	Bmi1highProx1+	0.565973	0.260753
	Bmi1highProx1+	0.642074	0.143263
	Bmi1highProx1+	0.627252	0.172763
	Bmi1highProx1+	0.476416	0.0369021
	Bmi1highProx1+	0.460623	0.240226
	Bmi1highProx1+	0.348904	0.261678
	Bmi1highProx1+	0.458584	0.318213
	Bmi1highProx1+	0.487138	0.238029
	Bmi1highProx1+	0.434215	0.0401791
	Bmi1highProx1+	0.566671	0.0480522
	Bmi1highProx1+	0.750226	0.274222
	Bmi1highProx1+	0.549237	0.203326
	Bmi1highProx1+	0.505985	0.0604829
	Bmi1highProx1+	0.612753	0.194001
	Bmi1highProx1+	0.688493	0.214781
	Bmi1highProx1+	0.683679	0
	Bmi1highProx1+	0.507182	0.617727
	Bmi1highProx1+	0.681497	0.179117
	Bmi1highProx1+	0.70128	0.238701
	Bmi1highProx1+	0.416055	0.182587
	Bmi1highProx1+	0.340494	0.0734421
	Bmi1highProx1+	0.387645	0.110091
	Bmi1highProx1+	0.566973	0.184406
	Bmi1highProx1+	0.302019	0.169348
	Bmi1highProx1+	0.426478	0.213008
	Bmi1highProx1+	0.524533	0.233887
	Bmi1highProx1+	0.646439	0.311592
	Bmi1highProx1+	0.624563	0.12363
	Bmi1highProx1+	0.558929	0.20404
	Bmi1highProx1+	0.599955	0.138654
	Bmi1highProx1+	0.282721	0.199288
	Bmi1highProx1+	0.604693	0.395034
	Bmi1highProx1+	0.374021	0.155815
	Bmi1highProx1+	0.074892	0
	Noncycling CBCs	0.41598	0.705468
	Bmi1highProx1+	0.162137	0.121166
	Bmi1highProx1+	0.39449	0.229057
	Bmi1highProx1+	0.502241	0.200654
	Bmi1highProx1+	0.540825	0.227094
	Bmi1highProx1+	0.326047	0.23153
	Bmi1highProx1+	0.60395	0.330122
	Bmi1highProx1+	0.407946	0.259667
	Bmi1highProx1+	0.544902	0.108382
	Bmi1highProx1+	0.550184	0.254009
	Bmi1highProx1+	0.255341	0.21635
	Bmi1highProx1+	0.420485	0.242186
	Bmi1highProx1+	0.707652	0.127489
	Bmi1highProx1+	0.554973	0.205649
	Bmi1highProx1+	0.482937	0.234745
	Bmi1highProx1+	0.478915	0.152623
	Bmi1highProx1+	0.252095	0.11812
	Bmi1highProx1+	0.700256	0.190491
	Bmi1highProx1+	0.598904	0.139775
	Bmi1highProx1+	0.603394	0.157396
	Bmi1highProx1+	0.450921	0.0610977
	Bmi1highProx1+	0.348332	0.339504
	Bmi1highProx1+	0.48647	0.256841
	Bmi1highProx1+	0.514754	0.171066
	Bmi1highProx1+	0.554662	0.235779
	Bmi1highProx1+	0.487703	0.178056
	Bmi1highProx1+	0.445835	0.220561
	Bmi1highProx1+	0.515005	0.236617
	Bmi1highProx1+	0.780098	0.173522
	Bmi1highProx1+	0.512491	0.107531
	Bmi1highProx1+	0.679627	0.331623
	Bmi1highProx1+	0.768448	0.270776
	Noncycling CBCs	0.639623	0.140457
	Bmi1highProx1+	0.531289	0.181427
	Bmi1highProx1+	0.714169	0.20206
	Bmi1highProx1+	0.406168	0.142943
	Bmi1highProx1+	0.715173	0.204309
	Bmi1highProx1+	0.590073	0.367535
	Bmi1highProx1+	0.398177	0.0831371
	Bmi1highProx1+	0.344806	0.169931
	Bmi1highProx1+	0.610576	0.247839
	Bmi1highProx1+	0.359399	0.0967816
	Bmi1highProx1+	0.414677	0.195247
	Bmi1highProx1+	0.313033	0.245983
	Bmi1highProx1+	0.367405	0.156179
	Bmi1highProx1+	0.600233	0.184879
	Bmi1highProx1+	0.368333	0.105338
	Bmi1highProx1+	0.476803	0.209297
	Bmi1highProx1+	0.378563	0.143946
	Bmi1highProx1+	0.347225	0.172825
	Bmi1highProx1+	0.426836	0.233603
	Bmi1highProx1+	0.539807	0.291255
	Bmi1highProx1+	0.620763	0.15133
	Bmi1highProx1+	0.522326	0.249421
	Bmi1highProx1+	0.682939	0.320952
	Cycling CBCs	0.387202	0.76189
	Bmi1highProx1+	0.515015	0
	Bmi1highProx1+	0.434347	0.264056
	Bmi1highProx1+	0.403247	0.250065
	Cycling CBCs	0.532411	0.595952
	Bmi1highProx1+	0.611213	0.201529
	Bmi1highProx1+	0.330667	0.0643069
	Bmi1highProx1+	0.322716	0.102976
	Bmi1highProx1+	0.487531	0.0477944
	Bmi1highProx1+	0.45895	0.266436
	Bmi1highProx1+	0.605815	0.178589
	Bmi1highProx1+	0.388033	0.145384
	Bmi1highProx1+	0.432967	0.208587
	Bmi1highProx1+	0.466877	0.138448
	Bmi1highProx1+	0.426478	0.238283
	Bmi1highProx1+	0.483169	0.204385
	Bmi1highProx1+	0.677811	0.191035
	Bmi1highProx1+	0.741619	0.214562
	Noncycling CBCs	0.535082	0.374937
	Bmi1highProx1+	0.474701	0
	Bmi1highProx1+	0.468815	0.173349
	Bmi1highProx1+	0.588209	0.231625
	Bmi1highProx1+	0.282395	0.0524141
	Bmi1highProx1+	0.613118	0.242725
	Bmi1highProx1+	0.56533	0.172929
	Bmi1highProx1+	0.518257	0.145806
	Bmi1highProx1+	0.434847	0.185851
	Bmi1highProx1+	0.651485	0.219556
	Bmi1highProx1+	0.305224	0.108981
	Bmi1highProx1+	0.454445	0.195976
	Bmi1highProx1+	0.619058	0.174059
	Bmi1highProx1+	0.385409	0.0727332
	Bmi1highProx1+	0.229442	0
	Bmi1highProx1+	0.690319	0.0834767
	Bmi1highProx1+	0.546045	0.190921
	Bmi1highProx1+	0.280665	0.183131
	Bmi1highProx1+	0.473793	0.197995
	Bmi1highProx1+	0.673422	0.183064
	Bmi1highProx1+	0.49738	0.235495
	Bmi1highProx1+	0.451576	0.175579
	Bmi1highProx1+	0.752358	0.234576
	Bmi1highProx1+	0.353523	0.0983749
	Bmi1highProx1+	0.336389	0.314556
	Bmi1highProx1+	0.475625	0.0600874
	Bmi1highProx1+	0.514617	0.240615
	Bmi1highProx1+	0.528401	0.241153
	Bmi1highProx1+	0.450703	0.276819
	Bmi1highProx1+	0.623105	0.172694
	Bmi1highProx1+	0.568076	0.258009
	Bmi1highProx1+	0.564465	0.126506
	Bmi1highProx1+	0.709341	0.297123
	Bmi1highProx1+	0.634739	0.342668
	Bmi1highProx1+	0.515798	0.188743
	Bmi1highProx1+	0.553648	0.0746117
	Bmi1highProx1+	0.377017	0.1912
	Bmi1highProx1+	0.364264	0.0577733
	Bmi1highProx1+	0.367968	0.290873
	Bmi1highProx1+	0.479667	0.22668
	Bmi1highProx1+	0.631641	0
	Bmi1highProx1+	0.572082	0.105622
	Noncycling CBCs	0.257423	0.591724
	Bmi1highProx1+	0.471602	0.234822
	Bmi1highProx1+	0.389889	0.0960677
	Bmi1highProx1+	0.372649	0.174516
	Cycling CBCs	0.457649	0.60617
	Bmi1highProx1+	0.528217	0.186309
	Bmi1highProx1+	0.552572	0.182395
	Bmi1highProx1+	0.410391	0.132294
	Bmi1highProx1+	0.488487	0.180797
	Bmi1highProx1+	0.412222	0.128113
	Bmi1highProx1+	0.516467	0.187653
	Bmi1highProx1+	0.464349	0.258003
	Bmi1highProx1+	0.202895	0.245745
	Bmi1highProx1+	0.728552	0.169751
	Bmi1highProx1+	0.441217	0.208135
	Bmi1highProx1+	0.554683	0.283958
	Bmi1highProx1+	0.384447	0.300397
	Bmi1highProx1+	0.447212	0.322119
	Bmi1highProx1+	0.366707	0.183521
	Bmi1highProx1+	0.642346	0.166
	Bmi1highProx1+	0.339822	0.288902
	Bmi1highProx1+	0.506702	0.0745152
	Bmi1highProx1+	0.405321	0.289149
	Bmi1highProx1+	0.343884	0.149041
	Bmi1highProx1+	0.370245	0.323005
	Bmi1highProx1+	0.597346	0.14745
	Bmi1highProx1+	0.545726	0.147615
	Bmi1highProx1+	0.4152	0.136937
	Bmi1highProx1+	0.534691	0.311994
	Bmi1highProx1+	0.560642	0.155976
	Bmi1highProx1+	0.286869	0.14818
	Bmi1highProx1+	0.788549	0.213435
	Bmi1highProx1+	0.0908606	0.137467
	Bmi1highProx1+	0.583456	0.289606
	Bmi1highProx1+	0.434658	0.242266
	Bmi1highProx1+	0.428422	0.162262
	Bmi1highProx1+	0.533732	0.221603
	Bmi1highProx1+	0.583058	0.278556
	Bmi1highProx1+	0.640095	0.175629
	Bmi1highProx1+	0.461353	0.301755
	Bmi1highProx1+	0.538327	0.269194
	Cycling CBCs	0.349434	0.801734
	Bmi1highProx1+	0.395718	0.345889
	Bmi1highProx1+	0.504975	0.254811
	Bmi1highProx1+	0.512106	0.168425
	Bmi1highProx1+	0.540934	0.184311
	Bmi1highProx1+	0.35835	0.223361
	Bmi1highProx1+	0.321398	0.0827788
	Bmi1highProx1+	0.410349	0.208107
	Bmi1highProx1+	0.592348	0.0394339
	Bmi1highProx1+	0.557011	0.235412
	Bmi1highProx1+	0.638019	0.13953
	Bmi1highProx1+	0.426823	0.24773
	Bmi1highProx1+	0.360367	0.196994
	Bmi1highProx1+	0.457794	0.202837
	Bmi1highProx1+	0.361195	0.11634
	Bmi1highProx1+	0.555058	0.158515
	Bmi1highProx1+	0.553295	0.0791356
	Bmi1highProx1+	0.531932	0.239811
	Bmi1highProx1+	0.671087	0.227101
	Bmi1highProx1+	0.523845	0.298001
	Bmi1highProx1+	0.380849	0.104869
	Bmi1highProx1+	0.575092	0.242343
	Bmi1highProx1+	0.469088	0.0693913
	Bmi1highProx1+	0.459418	0.167537
	Bmi1highProx1+	0.477878	0.166517
	Bmi1highProx1+	0.217783	0.0455862
	Bmi1highProx1+	0.814736	0.181399
	Bmi1highProx1+	0.577785	0.187827
	Bmi1highProx1+	0.737882	0.305533
	Bmi1highProx1+	0.706286	0.223388
	Bmi1highProx1+	0.538515	0.218812
	Bmi1highProx1+	0.557661	0.185245
	Bmi1highProx1+	0.685536	0.169182
	Bmi1highProx1+	0.454665	0.147825
	Bmi1highProx1+	0.555721	0.278935
	Bmi1highProx1+	0.277041	0.061924
	Bmi1highProx1+	0.67904	0.255895
	Bmi1highProx1+	0.375766	0.0602659
	Bmi1highProx1+	0.581174	0.155844
	Bmi1highProx1+	0.413801	0.126727
	Bmi1highProx1+	0.513294	0.276809
	Bmi1highProx1+	0.330401	0.115137
	Bmi1highProx1+	0.375882	0.159468
	Bmi1highProx1+	0.613598	0.216752
	Bmi1highProx1+	0.699675	0.294274
	Bmi1highProx1+	0.808783	0.132446
	Bmi1highProx1+	0.626136	0.0793832
	Bmi1highProx1+	0.360936	0.228859
	Bmi1highProx1+	0.487419	0.194231
	Bmi1highProx1+	0.491658	0.242545
	Bmi1highProx1+	0.506197	0.306479
	Bmi1highProx1+	0.584544	0.0398744
	Bmi1highProx1+	0.609214	0.237665
	Bmi1highProx1+	0.579833	0.226086
	Bmi1highProx1+	0.627357	0.246817
	Bmi1highProx1+	0.385204	0.0881891
	Bmi1highProx1+	0.58466	0.223011
	Bmi1highProx1+	0.330866	0.257762
	Bmi1highProx1+	0.608458	0.13302
	Bmi1highProx1+	0.650779	0.410109
	Bmi1highProx1+	0.391942	0.0495163
	Bmi1highProx1+	0.57153	0.16915
	Bmi1highProx1+	0.602	0.241892
	Bmi1highProx1+	0.533047	0.217555
	Bmi1highProx1+	0.641257	0.176741
	Bmi1highProx1+	0.466132	0.279439
	Bmi1highProx1+	0.682221	0.303329
	Bmi1highProx1+	0.640101	0.124974
	Bmi1highProx1+	0.585997	0.166345
	Bmi1highProx1+	0.325607	0.0412222
	Bmi1highProx1+	0.701413	0.132109
	Bmi1highProx1+	0.392363	0.163226
	Bmi1highProx1+	0.499511	0.227094
	Bmi1highProx1+	0.549943	0.141766
	Bmi1highProx1+	0.571987	0.125026
	Bmi1highProx1+	0.527973	0.0805926
	Bmi1highProx1+	0.632348	0.249384
	Bmi1highProx1+	0.475889	0.206572
	Bmi1highProx1+	0.54675	0.244502
	Bmi1highProx1+	0.658873	0.278637
	Bmi1highProx1+	0.390412	0.205185
	Bmi1highProx1+	0.795315	0.193449
	Bmi1highProx1+	0.486151	0.131062
	Bmi1highProx1+	0.508297	0.11632
	Bmi1highProx1+	0.504936	0.235408
	Bmi1highProx1+	0.342338	0.150518
	Bmi1highProx1+	0.434763	0.0663233
	Bmi1highProx1+	0.446007	0.266973
	Bmi1highProx1+	0.516394	0.194032
	Bmi1highProx1+	0.70685	0.240942
	Bmi1highProx1+	0.390801	0.478619
	Bmi1highProx1+	0.312281	0.112866
	Bmi1highProx1+	0.617323	0.163355
	Bmi1highProx1+	0.595319	0.084588
	Bmi1highProx1+	0.565441	0.181419
	Bmi1highProx1+	0.487862	0.113939
	Bmi1highProx1+	0.474895	0.195953
	Bmi1highProx1+	0.366237	0.139992
	Bmi1highProx1+	0.685036	0.207128
	Bmi1highProx1+	0.495661	0.199296
	Bmi1highProx1+	0.304545	0.130505
	Bmi1highProx1+	0.544649	0.054512
	Bmi1highProx1+	0.52343	0.11316
	Bmi1highProx1+	0.325653	0.192009
	Bmi1highProx1+	0.378024	0.208791
	Bmi1highProx1+	0.454092	0.209667
	Bmi1highProx1+	0.287571	0.180027
	Bmi1highProx1+	0.436183	0.209167
	Bmi1highProx1+	0.437684	0.139096
	Bmi1highProx1+	0.562867	0.148985
	Bmi1highProx1+	0.592612	0.192403
	Bmi1highProx1+	0.954724	0.123909
	Bmi1highProx1+	0.702927	0.229918
	Bmi1highProx1+	0.568143	0.218175
	Cycling CBCs	0.381181	0.872194
	Bmi1highProx1+	0.314146	0.126957
	Bmi1highProx1+	0.397385	0.196486
	Bmi1highProx1+	0.637917	0.30856
	Bmi1highProx1+	0.763974	0.206799
	Bmi1highProx1+	0.603808	0.129554
	Bmi1highProx1+	0.744384	0.240304
	Bmi1highProx1+	0.580582	0.251099
	Bmi1highProx1+	0.341502	0.116055
	Bmi1highProx1+	0.496195	0.218254
	Bmi1highProx1+	0.562747	0.296102
	Bmi1highProx1+	0.644228	0.218276
	Bmi1highProx1+	0.539282	0.128692
	Bmi1highProx1+	0.530522	0.298373
	Bmi1highProx1+	0.847665	0.138951
	Bmi1highProx1+	0.467907	0.186841
	Bmi1highProx1+	0.325543	0.050544
	Bmi1highProx1+	0.423641	0.175499
	Bmi1highProx1+	0.604415	0.206346
	Noncycling CBCs	0.333476	0.421552
	Bmi1highProx1+	0.427337	0.193674
	Bmi1highProx1+	0.482445	0.305627
	Bmi1highProx1+	0.626227	0.231081
	Bmi1highProx1+	0.838091	0.146309
	Bmi1highProx1+	0.60431	0.173871
	Bmi1highProx1+	0.396841	0.190785
	Bmi1highProx1+	0.547038	0.199271
	Bmi1highProx1+	0.490969	0.245502
	Bmi1highProx1+	0.586861	0.0648736
	Bmi1highProx1+	0.401006	0.369079
	Bmi1highProx1+	0.399919	0.263317
	Bmi1highProx1+	0.60542	0.129286
	Bmi1highProx1+	0.419722	0.316317
	Bmi1highProx1+	0.591041	0.268303
	Bmi1highProx1+	0.366503	0.157523
	Bmi1highProx1+	0.550371	0.358553
	Bmi1highProx1+	0.520089	0.117979
	Bmi1highProx1+	0.499712	0.18562
	Bmi1highProx1+	0.449398	0.045604
	Bmi1highProx1+	0.552091	0.171169
	Bmi1highProx1+	0.472751	0.270673
	Bmi1highProx1+	0.570436	0.218596
	Bmi1highProx1+	0.382924	0.261765
	Bmi1highProx1+	0.443121	0.11839
	Bmi1highProx1+	0.748512	0.197296
	Bmi1highProx1+	0.415405	0.223994
	Bmi1highProx1+	0.64405	0.159932
	Bmi1highProx1+	0.575491	0.260404
	Bmi1highProx1+	0.667593	0.16411
	Bmi1highProx1+	0.323145	0.205736
	Bmi1highProx1+	0.445229	0.240543
	Bmi1highProx1+	0.383543	0.239953
	Bmi1highProx1+	0.448701	0.328233
	Bmi1highProx1+	0.269585	0.0915187
	Bmi1highProx1+	0.468098	0.214502
	Bmi1highProx1+	0.63807	0.303291
	Bmi1highProx1+	0.596792	0.220656
	Bmi1highProx1+	0.551671	0.1611
	Cycling CBCs	0.513651	0.822897
	Bmi1highProx1+	0.512528	0.194755
	Bmi1highProx1+	0.457996	0.10999
	Bmi1highProx1+	0.626455	0.321504
	Bmi1highProx1+	0.735819	0.257047
	Bmi1highProx1+	0.4325	0.314234
	Bmi1highProx1+	0.160125	0
	Bmi1highProx1+	0.608142	0
	Bmi1highProx1+	0.684813	0.250846
	Bmi1highProx1+	0.327961	0.18573
	Bmi1highProx1+	0.479665	0.117429
	Bmi1highProx1+	0.482923	0.144371
	Bmi1highProx1+	0.484137	0.307316
	Bmi1highProx1+	0.503763	0.226693
	Bmi1highProx1+	0.505608	0.213776
	Bmi1highProx1+	0.621858	0.318751
	Bmi1highProx1+	0.57539	0.240193
	Bmi1highProx1+	0.216531	0.174925
	Bmi1highProx1+	0.575814	0.328545
	Bmi1highProx1+	0.540875	0.193575
	Bmi1highProx1+	0.445744	0.1875
	Bmi1highProx1+	0.416443	0.228332
	Bmi1highProx1+	0.692942	0.191792
	Bmi1highProx1+	0.604012	0.232297
	Bmi1highProx1+	0.413382	0.178009
	Bmi1highProx1+	0.496488	0.304787
	Bmi1highProx1+	0.801111	0.212496
	Bmi1highProx1+	0.844709	0.305848
	Bmi1highProx1+	0.55774	0.178672
	Bmi1highProx1+	0.704077	0.353656
	Bmi1highProx1+	0.576553	0.339894
	Bmi1highProx1+	0.476788	0.218893
	Bmi1highProx1+	0.429906	0.0849325
	Bmi1highProx1+	0.498614	0.202331
	Bmi1highProx1+	0.439579	0.188554
	Bmi1highProx1+	0.594881	0.21396
	Bmi1highProx1+	0.41789	0.110156
	Bmi1highProx1+	0.484661	0.319082
	Bmi1highProx1+	0.702626	0.284137
	Noncycling CBCs	0.643255	0.330125
	Bmi1highProx1+	0.507368	0.27694
	Bmi1highProx1+	0.721513	0.171673
	Bmi1highProx1+	0.422756	0.131794
	Bmi1highProx1+	0.526977	0.256483
	Bmi1highProx1+	0.640282	0.303715
	Bmi1highProx1+	0.51083	0.0472585
	Bmi1highProx1+	0.429643	0.281279
	Bmi1highProx1+	0.614331	0.20512
	Bmi1highProx1+	0.535879	0.345699
	Bmi1highProx1+	0.660863	0.206679
	Bmi1highProx1+	0.388071	0.16737
	Bmi1highProx1+	0.350164	0.233805
	Bmi1highProx1+	0.52538	0.22572
	Bmi1highProx1+	0.419887	0.267469
	Bmi1highProx1+	0.432508	0.0567692
	Bmi1highProx1+	0.608613	0.12423
	Bmi1highProx1+	0.492241	0.184038
	Bmi1highProx1+	0.493975	0.23204
	Bmi1highProx1+	0.518997	0.183922
	Noncycling CBCs	0.336757	0.226551
	Noncycling CBCs	0.441066	0.549625
	Noncycling CBCs	0.4803	0.528036
	Cycling CBCs	0.276671	0.554886
	Noncycling CBCs	0.499202	0.576447
	Cycling CBCs	0.582895	0.789375
	Cycling CBCs	0.375031	0.718917
	Cycling CBCs	0.308167	0.582323
	Cycling CBCs	0.445418	0.714067
	Cycling CBCs	0.512291	0.544833
	Cycling CBCs	0.494287	0.688855
	Cycling CBCs	0.3383	0.630891
	Noncycling CBCs	0.433075	0.424906
	Cycling CBCs	0.246581	0.78751
	Noncycling CBCs	0.476906	0.5275
	Noncycling CBCs	0.477265	0.338373
	Noncycling CBCs	0.349694	0.453434
	Noncycling CBCs	0.453023	0.396979
	Cycling CBCs	0.393884	0.447092
	Cycling CBCs	0.536673	0.623904
	Noncycling CBCs	0.447858	0.294942
	Cycling CBCs	0.478484	0.672743
	Cycling CBCs	0.372868	0.848591
	Noncycling CBCs	0.369671	0.57776
	Noncycling CBCs	0.385774	0.497807
	Noncycling CBCs	0.414329	0.500043
	Cycling CBCs	0.268498	0.484615
	Cycling CBCs	0.504756	0.734306
	Cycling CBCs	0.452215	0.541208
	Noncycling CBCs	0.311204	0.376445
	Cycling CBCs	0.475738	0.613313
	Noncycling CBCs	0.374968	0.498008
	Noncycling CBCs	0.333937	0.4066
	Cycling CBCs	0.410812	0.698907
	Noncycling CBCs	0.187916	0.199148
	Noncycling CBCs	0.498361	0.647958
	Cycling CBCs	0.318363	0.782441
	Cycling CBCs	0.287117	0.676819
	Noncycling CBCs	0.319827	0.285961
	Noncycling CBCs	0.424797	0.472252
	Noncycling CBCs	0.527347	0.651474
	Cycling CBCs	0.411894	0.6106
	Noncycling CBCs	0.381389	0.304415
	Noncycling CBCs	0.392133	0.27401
	Cycling CBCs	0.298124	0.671328
	Cycling CBCs	0.421443	0.711378
	Noncycling CBCs	0.404088	0.588093
	Noncycling CBCs	0.50693	0.509717
	Cycling CBCs	0.387976	0.528773
	Noncycling CBCs	0.500804	0.234537
	Noncycling CBCs	0.305957	0.369247
	Noncycling CBCs	0.46975	0.516534
	Noncycling CBCs	0.519279	0.377625
	Noncycling CBCs	0.468691	0.663348
	Cycling CBCs	0.369814	0.643844
	Noncycling CBCs	0.385996	0.373867
	Cycling CBCs	0.38364	0.722111
	Cycling CBCs	0.387172	0.923905
	Noncycling CBCs	0.447089	0.394949
	Cycling CBCs	0.347487	0.578061
	Cycling CBCs	0.419861	0.66452
	Noncycling CBCs	0.410401	0.364697
	Noncycling CBCs	0.318249	0.315634
	Noncycling CBCs	0.492989	0.351834
	Noncycling CBCs	0.345022	0.363658
	Noncycling CBCs	0.354461	0.623808
	Noncycling CBCs	0.445871	0.449802
	Cycling CBCs	0.502131	0.787441
	Cycling CBCs	0.421531	0.74887
	Cycling CBCs	0.313924	0.690951
	Noncycling CBCs	0.51222	0.356052
	Cycling CBCs	0.350421	0.649163
	Noncycling CBCs	0.316208	0.608941
	Cycling CBCs	0.596129	0.544674
	Noncycling CBCs	0.161961	0.409146
	Noncycling CBCs	0.424392	0.21754
	Noncycling CBCs	0.5745	0.429579
	Cycling CBCs	0.476282	0.73646
	Noncycling CBCs	0.393295	0.267858
	Cycling CBCs	0.41497	0.78136
	Cycling CBCs	0.49954	0.67153
	Cycling CBCs	0.292683	0.789023
	Noncycling CBCs	0.416558	0.375041
	Noncycling CBCs	0.263575	0.587634
	Cycling CBCs	0.425757	0.608904
	Cycling CBCs	0.455112	0.617546
	Noncycling CBCs	0.400877	0.472566
	Noncycling CBCs	0.325011	0.379196
	Cycling CBCs	0.391808	0.482355
	Cycling CBCs	0.471922	0.580177
	Cycling CBCs	0.489191	0.515657
	Noncycling CBCs	0.436032	0.191811
	Noncycling CBCs	0.289686	0.275347
	Noncycling CBCs	0.399725	0.477894
	Noncycling CBCs	0.534124	0.351454
	Cycling CBCs	0.417383	0.631005
	Noncycling CBCs	0.44723	0.40653
	Cycling CBCs	0.35209	0.522216
	Noncycling CBCs	0.299545	0.391109
	Cycling CBCs	0.317712	0.394995
	Cycling CBCs	0.375399	0.59092
	Noncycling CBCs	0.591821	0.333004
	Noncycling CBCs	0.340071	0.814507
	Cycling CBCs	0.349903	0.584825
	Cycling CBCs	0.399896	0.59235
	Noncycling CBCs	0.369272	0.289586
	Cycling CBCs	0.345705	0.726704
	Noncycling CBCs	0.463838	0.505212
	Noncycling CBCs	0.435728	0.442668
	Noncycling CBCs	0.269843	0.548256
	Noncycling CBCs	0.480404	0.335353
	Noncycling CBCs	0.311249	0.356864
	Noncycling CBCs	0.300261	0.319256
	Cycling CBCs	0.464781	0.625193
	Cycling CBCs	0.392534	0.763247
	Noncycling CBCs	0.364932	0.261398
	Cycling CBCs	0.406017	0.584417
	Noncycling CBCs	0.303758	0.414298
	Cycling CBCs	0.472279	0.454176
	Cycling CBCs	0.412031	0.55618
	Noncycling CBCs	0.465898	0.409733
	Bmi1highProx1+	0.79048	0.384613
	Noncycling CBCs	0.379646	0.39052
	Cycling CBCs	0.386238	0.713058
	Noncycling CBCs	0.328181	0.34439
	Cycling CBCs	0.353293	0.454885
	Noncycling CBCs	0.329191	0.290293
	Noncycling CBCs	0.401647	0.22057
	Noncycling CBCs	0.497036	0.322947
	Noncycling CBCs	0.517506	0.345418
	Noncycling CBCs	0.3662	0.404881
	Noncycling CBCs	0.322536	0.275776
	Noncycling CBCs	0.468685	0.402706
	Cycling CBCs	0.549043	0.59092
	Cycling CBCs	0.247461	0.525603
	Cycling CBCs	0.473349	0.595284
	Noncycling CBCs	0.271055	0.334342
	Cycling CBCs	0.354476	0.624573
	Cycling CBCs	0.476079	0.650026
	Cycling CBCs	0.491506	0.415805
	Noncycling CBCs	0.475035	0.390868
	Noncycling CBCs	0.461356	0.262325
	Noncycling CBCs	0.338256	0.436462
	Noncycling CBCs	0.450325	0.437512
	Cycling CBCs	0.314046	0.48711
	Noncycling CBCs	0.339333	0.271455
	Cycling CBCs	0.367984	0.69526
	Noncycling CBCs	0.378295	0.426282
	Noncycling CBCs	0.355543	0.431852
	Noncycling CBCs	0.429858	0.220053
	Cycling CBCs	0.315093	0.809665
	Cycling CBCs	0.382151	0.753768
	Noncycling CBCs	0.0859096	0.428202
	Noncycling CBCs	0.427661	0.382816
	Bmi1highProx1+	0.439318	0.267769
	Cycling CBCs	0.371873	0.550548
	Noncycling CBCs	0.668681	0.505245
	Noncycling CBCs	0.362327	0.48714
	Cycling CBCs	0.358602	0.493546
	Noncycling CBCs	0.392445	0.388543
	Noncycling CBCs	0.526142	0.250737
	Cycling CBCs	0.413011	0.656288
	Cycling CBCs	0.325342	0.733946
	Noncycling CBCs	0.456817	0.269566
	Noncycling CBCs	0.398163	0.254511
	Noncycling CBCs	0.38156	0.465506
	Cycling CBCs	0.41879	0.530689
	Cycling CBCs	0.395808	0.623438
	Noncycling CBCs	0.457645	0.463803
	Cycling CBCs	0.543218	0.540472
	Noncycling CBCs	0.450329	0.611231
	Cycling CBCs	0.437045	0.706262
	Noncycling CBCs	0.275277	0.406555
	Noncycling CBCs	0.513101	0.496363
	Noncycling CBCs	0.501893	0.480774
	Cycling CBCs	0.256285	0.623148
	Cycling CBCs	0.374984	0.669848
	Cycling CBCs	0.40833	0.649012
	Cycling CBCs	0.429201	0.61446
	Cycling CBCs	0.369099	0.680144
	Cycling CBCs	0.349744	0.680253
	Cycling CBCs	0.435604	0.657771
	Noncycling CBCs	0.367415	0.493703
	Cycling CBCs	0.464307	0.62557
	Cycling CBCs	0.391521	0.699919
	Cycling CBCs	0.369589	0.536218
	Noncycling CBCs	0.334181	0.39066
	Noncycling CBCs	0.378613	0.378673
	Cycling CBCs	0.453659	0.942048
	Cycling CBCs	0.542842	0.573174
	Noncycling CBCs	0.555486	0.333458
	Noncycling CBCs	0.403443	0.574539
	Noncycling CBCs	0.346194	0.492541
	Noncycling CBCs	0.434255	0.294903
	Noncycling CBCs	0.486449	0.306051
	Noncycling CBCs	0.297501	0.508823
	Noncycling CBCs	0.344767	0.21519
	Noncycling CBCs	0.612701	0.425592
	Cycling CBCs	0.240553	0.568078
	Noncycling CBCs	0.541403	0.444485
	Noncycling CBCs	0.439882	0.392203
	Noncycling CBCs	0.325881	0.391354
	Cycling CBCs	0.364316	0.52659
	Noncycling CBCs	0.48446	0.769476
	Noncycling CBCs	0.537784	0.340164
	Cycling CBCs	0.356148	0.760609
	Cycling CBCs	0.375943	0.676546
	Noncycling CBCs	0.381023	0.611377
	Noncycling CBCs	0.354223	0.199538
	Noncycling CBCs	0.492261	0.606925
	Cycling CBCs	0.355092	0.617696
	Noncycling CBCs	0.443349	0.365349
	Noncycling CBCs	0.309962	0.149786
	Cycling CBCs	0.534319	0.656588
	Cycling CBCs	0.491699	0.715102
	Cycling CBCs	0.392568	0.623869
	Noncycling CBCs	0.511268	0.263646
	Cycling CBCs	0.340518	0.47545
	Noncycling CBCs	0.580787	0.443889
	Cycling CBCs	0.346081	0.514622
	Noncycling CBCs	0.440061	0.377335
	Noncycling CBCs	0.579497	0.154653
	Noncycling CBCs	0.558884	0.322755
	Cycling CBCs	0.401316	0.642118
	Cycling CBCs	0.307918	0.576975
	Noncycling CBCs	0.306506	0.545996
	Cycling CBCs	0.409311	0.671119
	Cycling CBCs	0.395951	0.490641
	Noncycling CBCs	0.439294	0.620317
	Noncycling CBCs	0.292147	0.457128
	Cycling CBCs	0.314752	0.694981
	Noncycling CBCs	0.476134	0.454273
	Noncycling CBCs	0.493642	0.426962
	Cycling CBCs	0.429324	0.59249
	Noncycling CBCs	0.252157	0.281144
	Noncycling CBCs	0.231467	0.459284
	Noncycling CBCs	0.474394	0.276639
	Noncycling CBCs	0.371813	0.34067
	Noncycling CBCs	0.339142	0.42473
	Noncycling CBCs	0.237441	0.502687
	Noncycling CBCs	0.413972	0.382449
	Noncycling CBCs	0.49744	0.26947
	Cycling CBCs	0.334	0.708962
	Cycling CBCs	0.300671	0.540434
	Cycling CBCs	0.410352	0.679107
	Noncycling CBCs	0.40098	0.22597
	Cycling CBCs	0.3573	0.673779
	Noncycling CBCs	0.219997	0.140851
	Cycling CBCs	0.422155	0.482555
	Noncycling CBCs	0.434916	0.421487
	Cycling CBCs	0.330078	0.641458
	Noncycling CBCs	0.61954	0.283021
	Noncycling CBCs	0.539446	0.407113
	Cycling CBCs	0.450519	0.709883
	Cycling CBCs	0.463954	0.613119
	Noncycling CBCs	0.311133	0.424608
	Noncycling CBCs	0.43243	0.354427
	Cycling CBCs	0.228595	0.450168
	Noncycling CBCs	0.364011	0.411702
	Cycling CBCs	0.426536	0.554408
	Cycling CBCs	0.384204	0.465631
	Noncycling CBCs	0.299602	0.379799
	Noncycling CBCs	0.497149	0.227886
	Cycling CBCs	0.328263	0.570202
	Noncycling CBCs	0.391014	0.535557
	Cycling CBCs	0.413444	0.688903
	Cycling CBCs	0.377789	0.460101
	Cycling CBCs	0.328733	0.683908
	Cycling CBCs	0.365516	0.779056
	Cycling CBCs	0.508214	0.681132
	Cycling CBCs	0.290082	0.683771
	Cycling CBCs	0.468887	0.580353
	Noncycling CBCs	0.46813	0.205316
	Noncycling CBCs	0.433519	0.484198
	Noncycling CBCs	0.372111	0.22996
	Noncycling CBCs	0.626161	0.350446
	Cycling CBCs	0.432799	0.596764
	Cycling CBCs	0.354743	0.600582
	Cycling CBCs	0.44317	0.587869
	Cycling CBCs	0.41444	0.594483
	Cycling CBCs	0.270763	0.806589
	Cycling CBCs	0.325687	0.656407
	Cycling CBCs	0.379934	0.442044
	Noncycling CBCs	0.298847	0.188048
	Noncycling CBCs	0.462839	0.486763
	Noncycling CBCs	0.227198	0.259704
	Noncycling CBCs	0.389018	0.27855
	Cycling CBCs	0.351229	0.910832
	Cycling CBCs	0.404399	0.592123
	Cycling CBCs	0.462646	0.649762
	Cycling CBCs	0.372558	0.618444
	Noncycling CBCs	0.412044	0.338003
	Cycling CBCs	0.448273	0.790135
	Noncycling CBCs	0.352319	0.246739
	Cycling CBCs	0.338577	0.738818
	Noncycling CBCs	0.458335	0.266373
	Cycling CBCs	0.364825	0.767547
	Noncycling CBCs	0.567023	0.300542
	Noncycling CBCs	0.267863	0.559466
	Cycling CBCs	0.36633	0.53337
	Noncycling CBCs	0.456019	0.424682
	Noncycling CBCs	0.335131	0.576634
	Noncycling CBCs	0.560143	0.259916
	Cycling CBCs	0.379285	0.721016
	Noncycling CBCs	0.359382	0.502006
	Cycling CBCs	0.352523	0.670975
	Noncycling CBCs	0.543389	0.307116
	Noncycling CBCs	0.332854	0.423784
	Cycling CBCs	0.349789	0.482763
	Noncycling CBCs	0.39212	0.387964
	Noncycling CBCs	0.351579	0.368278
	Noncycling CBCs	0.348312	0.521182
	Noncycling CBCs	0.384942	0.22221
	Cycling CBCs	0.392028	0.619578
	Noncycling CBCs	0.386728	0.343526
	Cycling CBCs	0.376508	0.734407
	Noncycling CBCs	0.276589	0.648487
	Cycling CBCs	0.453064	0.665362
	Noncycling CBCs	0.257638	0.432968
	Cycling CBCs	0.458667	0.628871
	Cycling CBCs	0.267832	0.414506
	Noncycling CBCs	0.305151	0.433117
	Noncycling CBCs	0.630756	0.4145
	Cycling CBCs	0.439008	0.687975
	Cycling CBCs	0.517252	0.595615
	Cycling CBCs	0.507408	0.704615
	Noncycling CBCs	0.304499	0.323257
	Cycling CBCs	0.380391	0.578787
	Noncycling CBCs	0.408091	0.489782
	Noncycling CBCs	0.295553	0.307687
	Noncycling CBCs	0.431738	0.169648
	Noncycling CBCs	0.486227	0.229842
	Noncycling CBCs	0.3606	0.378152
	Cycling CBCs	0.327822	0.871957
	Cycling CBCs	0.412452	0.363728
	Cycling CBCs	0.449726	0.75696
	Noncycling CBCs	0.415086	0.640584
	Noncycling CBCs	0.579939	0.447243
	Noncycling CBCs	0.592926	0.429556
	Bmi1highProx1+	0.366356	0.335635
	Cycling CBCs	0.400347	0.456895
	Cycling CBCs	0.333057	0.760578
	Noncycling CBCs	0.469753	0.277535
	Noncycling CBCs	0.34976	0.541188
	Cycling CBCs	0.386769	0.703895
	Noncycling CBCs	0.476832	0.514753
	Cycling CBCs	0.14039	0.685768
	Noncycling CBCs	0.584711	0.470516
	Noncycling CBCs	0.425157	0.739175
	Noncycling CBCs	0.504066	0.282801
	Noncycling CBCs	0.548169	0.212136
	Noncycling CBCs	0.62859	0.504577
	Cycling CBCs	0.573948	0.69232
	Cycling CBCs	0.466702	0.699077
	Cycling CBCs	0.350681	0.451581
	Cycling CBCs	0.32934	0.691347
	Noncycling CBCs	0.484476	0.423569
	Cycling CBCs	0.200186	0.774506
	Cycling CBCs	0.335324	0.722281
	Noncycling CBCs	0.423322	0.602617
	Noncycling CBCs	0.520572	0.293546
	Noncycling CBCs	0.38231	0.55229
	Noncycling CBCs	0.428217	0.555429
	Noncycling CBCs	0.252515	0.243459
	Noncycling CBCs	0.413129	0.513247
	Noncycling CBCs	0.534667	0.248671
	Noncycling CBCs	0.354688	0.471407
	Noncycling CBCs	0.500588	0.504503
	Noncycling CBCs	0.339494	0.397865
	Noncycling CBCs	0.367521	0.463808
	Noncycling CBCs	0.354726	0.459874
	Noncycling CBCs	0.378075	0.13001
	Cycling CBCs	0.503703	0.583879
	Noncycling CBCs	0.440706	0.578089
	Cycling CBCs	0.339306	0.6675
	Noncycling CBCs	0.27327	0.481839
	Cycling CBCs	0.454595	0.65105
	Cycling CBCs	0.342824	0.674092
	Noncycling CBCs	0.379528	0.486321
	Noncycling CBCs	0.514258	0.377981
	Bmi1highProx1+	0.431703	0.583528
	Cycling CBCs	0.349234	0.600871
	Noncycling CBCs	0.444559	0.461116
	Cycling CBCs	0.38209	0.576025
	Noncycling CBCs	0.368262	0.595109
	Noncycling CBCs	0.218943	0.30792
	Cycling CBCs	0.463023	0.720846
	Cycling CBCs	0.489326	0.569482
	Cycling CBCs	0.407266	0.56633
	Noncycling CBCs	0.446348	0.858944
	Noncycling CBCs	0.338953	0.362833
	Cycling CBCs	0.366862	0.5564
	Cycling CBCs	0.404627	0.660295
	Noncycling CBCs	0.255068	0.423601
	Cycling CBCs	0.25546	0.57115
	Noncycling CBCs	0.286228	0.450832
	Cycling CBCs	0.486882	0.656494
	Cycling CBCs	0.48023	0.679705
	Cycling CBCs	0.321323	0.715587
	Noncycling CBCs	0.36194	0.455042
	Noncycling CBCs	0.453614	0.216723
	Cycling CBCs	0.342651	0.583513
	Noncycling CBCs	0.366816	0.375808
	Noncycling CBCs	0.484103	0.395207
	Noncycling CBCs	0.463833	0.545197
	Cycling CBCs	0.412981	0.610683
	Cycling CBCs	0.394163	0.743318
	Cycling CBCs	0.484288	0.64455
	Noncycling CBCs	0.302855	0.397056
	Noncycling CBCs	0.520072	0.315699
	Cycling CBCs	0.540768	0.494938
	Cycling CBCs	0.27966	0.643887
	Cycling CBCs	0.338988	0.559536
	Cycling CBCs	0.427799	0.380149
	Cycling CBCs	0.450996	0.574863
	Cycling CBCs	0.320423	0.660005
	Noncycling CBCs	0.507508	0.368705
	Cycling CBCs	0.351245	0.826424
	Noncycling CBCs	0.457643	0.290439
	Cycling CBCs	0.353512	0.827066
	Noncycling CBCs	0.422392	0.331908
	Noncycling CBCs	0.294689	0.332018
	Noncycling CBCs	0.452643	0.507565
	Cycling CBCs	0.435348	0.579324
	Noncycling CBCs	0.393275	0.551741
	Cycling CBCs	0.376364	0.522347
	Cycling CBCs	0.410458	0.803198
	Noncycling CBCs	0.377111	0.447642
	Cycling CBCs	0.466344	0.676595
	Noncycling CBCs	0.272037	0.42442
	Cycling CBCs	0.362079	0.785858
	Cycling CBCs	0.441895	0.417382
	Noncycling CBCs	0.599725	0.274555
	Cycling CBCs	0.311499	0.764361
	Cycling CBCs	0.279397	0.66947
	Noncycling CBCs	0.306032	0.369328
	Cycling CBCs	0.348978	0.643617
	Cycling CBCs	0.420573	0.574482
	Cycling CBCs	0.414152	0.769533
	Cycling CBCs	0.452973	0.54162
	Noncycling CBCs	0.599732	0.378436
	Cycling CBCs	0.449939	0.944784
	Noncycling CBCs	0.534916	0.343509
	Cycling CBCs	0.460485	0.717131
	Cycling CBCs	0.465054	0.577729
	Noncycling CBCs	0.437914	0.15166
	Noncycling CBCs	0.450338	0.254777
	Noncycling CBCs	0.411339	0.321647
	Cycling CBCs	0.388357	0.526874
	Noncycling CBCs	0.356652	0.643627
	Noncycling CBCs	0.550135	0.310462
	Cycling CBCs	0.479953	0.556017
	Cycling CBCs	0.261765	0.886858
	Cycling CBCs	0.153384	0.492535
	Cycling CBCs	0.410552	0.556337
	Cycling CBCs	0.549524	0.557798
	Cycling CBCs	0.428692	0.559672
	Cycling CBCs	0.258617	0.559644
	Cycling CBCs	0.446693	0.462598
	Cycling CBCs	0.475279	0.599113
	Cycling CBCs	0.334246	0.562751
	Noncycling CBCs	0.390398	0.347291
	Noncycling CBCs	0.430859	0.533865
	Noncycling CBCs	0.354566	0.294222
	Cycling CBCs	0.349288	0.71714
	Noncycling CBCs	0.257897	0.378458
	Noncycling CBCs	0.37941	0.296947
	Noncycling CBCs	0.37206	0.515291
	Noncycling CBCs	0.266994	0.377433
	Cycling CBCs	0.339171	0.611
	Noncycling CBCs	0.277742	0.657771
	Noncycling CBCs	0.461874	0.600535
	Cycling CBCs	0.289575	0.415043
	Noncycling CBCs	0.413083	0.404511
	Noncycling CBCs	0.277829	0.714816
	Noncycling CBCs	0.533554	0.615707
	Cycling CBCs	0.407955	0.886481
	Noncycling CBCs	0.365412	0.568118
	Noncycling CBCs	0.362625	0.253086
	Noncycling CBCs	0.397108	0.309766
	Noncycling CBCs	0.379492	0.43023
	Cycling CBCs	0.394056	0.441489
	Noncycling CBCs	0.492028	0.43818
	Cycling CBCs	0.429691	0.702676
	Noncycling CBCs	0.276343	0.229554
	Noncycling CBCs	0.339877	0.304266
	Cycling CBCs	0.496847	0.584068
	Cycling CBCs	0.413479	0.657545
	Cycling CBCs	0.533352	0.408939
	Noncycling CBCs	0.55674	0.229484
	Noncycling CBCs	0.354969	0.371563
	Cycling CBCs	0.277416	0.495822
	Cycling CBCs	0.462438	0.67613
	Cycling CBCs	0.384366	0.680703
	Noncycling CBCs	0.408304	0.163904
	Cycling CBCs	0.321649	0.746444
	Cycling CBCs	0.325739	0.729395
	Cycling CBCs	0.345328	0.515884
	Noncycling CBCs	0.413319	0.300465
	Noncycling CBCs	0.511106	0.381222
	Noncycling CBCs	0.40977	0.435664
	Noncycling CBCs	0.581147	0.315251
	Cycling CBCs	0.373078	0.580566
	Noncycling CBCs	0.479169	0.26246
	Cycling CBCs	0.275636	0.718858
	Noncycling CBCs	0.407453	0.38877
	Noncycling CBCs	0.499252	0.391118
	Cycling CBCs	0.348293	0.516957
	Cycling CBCs	0.514826	0.678242
	Cycling CBCs	0.275226	0.850961
	Cycling CBCs	0.412058	0.664102
	Noncycling CBCs	0.445892	0.24636
	Noncycling CBCs	0.483414	0.36657
	Cycling CBCs	0.361558	0.678529
	Noncycling CBCs	0.389455	0.250482
	Noncycling CBCs	0.3852	0.293342
	Noncycling CBCs	0.262507	0.193806
	Noncycling CBCs	0.341725	0.287202
	Noncycling CBCs	0.358943	0.329934
	Noncycling CBCs	0.548739	0.631669
	Noncycling CBCs	0.642014	0.329592
	Cycling CBCs	0.399599	0.596342
	Noncycling CBCs	0.420214	0.432243
	Cycling CBCs	0.267027	0.615931
	Cycling CBCs	0.416288	0.681376
	Cycling CBCs	0.417432	0.700713
	Noncycling CBCs	0.275088	0.113174
	Noncycling CBCs	0.552718	0.536218
	Noncycling CBCs	0.452383	0.4865
	Noncycling CBCs	0.389332	0.40405
	Cycling CBCs	0.429104	0.63064
	Noncycling CBCs	0.270317	0.40065
	Noncycling CBCs	0.311774	0.473369
	Noncycling CBCs	0.391608	0.49415
	Cycling CBCs	0.354801	0.784746
	Noncycling CBCs	0.456289	0.203961
	Noncycling CBCs	0.466886	0.717521
	Cycling CBCs	0.421082	0.795936
	Noncycling CBCs	0.476733	0.636253
	Cycling CBCs	0.429455	0.578742
	Cycling CBCs	0.454204	0.50722
	Cycling CBCs	0.270049	0.50924
	Noncycling CBCs	0.295053	0.544585
	Cycling CBCs	0.492678	0.60927
	Noncycling CBCs	0.394237	0.484531
	Cycling CBCs	0.429941	0.647327
	Noncycling CBCs	0.368806	0.522641
	Noncycling CBCs	0.457793	0.238149
	Noncycling CBCs	0.356187	0.41428
	Noncycling CBCs	0.260894	0.288432
	Noncycling CBCs	0.204733	0.724649
	Noncycling CBCs	0.460989	0.271734
	Cycling CBCs	0.367335	0.493421
	Cycling CBCs	0.271787	0.740791
	Cycling CBCs	0.420043	0.821637
	Noncycling CBCs	0.448889	0.399779
	Cycling CBCs	0.44549	0.519409
	Noncycling CBCs	0.337612	0.298941
	Noncycling CBCs	0.422577	0.419225
	Noncycling CBCs	0.401736	0.503764
	Noncycling CBCs	0.274923	0.270246
	Cycling CBCs	0.251141	0.8558
	Noncycling CBCs	0.478261	0.264183
	Cycling CBCs	0.455184	0.74278
	Noncycling CBCs	0.450854	0.138989
	Noncycling CBCs	0.344092	0.345855
	Cycling CBCs	0.498135	0.633504
	Noncycling CBCs	0.432227	0.324748
	Cycling CBCs	0.315	0.579509
	Noncycling CBCs	0.31778	0.7158
	Cycling CBCs	0.350608	0.486558
	Cycling CBCs	0.360968	0.629189
	Cycling CBCs	0.450235	0.725059
	Cycling CBCs	0.419662	0.690293
	Noncycling CBCs	0.504584	0.452307
	Noncycling CBCs	0.424921	0.399677
	Noncycling CBCs	0.343321	0.407627
	Noncycling CBCs	0.422653	0.565431
	Noncycling CBCs	0.353298	0.552182
	Noncycling CBCs	0.428408	0.622258
	Cycling CBCs	0.497395	0.800373
	Noncycling CBCs	0.425647	0.411421
	Cycling CBCs	0.439043	0.743053
	Noncycling CBCs	0.525175	0.333674
	Noncycling CBCs	0.431851	0.434972
	Noncycling CBCs	0.451422	0.430297
	Cycling CBCs	0.428474	0.685954
	Bmi1highProx1+	0.535428	0.587087
	Noncycling CBCs	0.391951	0.356283
	Noncycling CBCs	0.278595	0.457516
	Cycling CBCs	0.359704	0.63467
	Noncycling CBCs	0.491512	0.432772
	Noncycling CBCs	0.523645	0.508222
	Noncycling CBCs	0.387298	0.259873
	Cycling CBCs	0.394381	0.609952
	Cycling CBCs	0.47009	0.459145
	Cycling CBCs	0.458636	0.495695
	Noncycling CBCs	0.466394	0.459397
	Cycling CBCs	0.373601	0.73453
	Cycling CBCs	0.314324	0.54182
	Noncycling CBCs	0.567711	0.270029
	Cycling CBCs	0.435172	0.668461
	Noncycling CBCs	0.352826	0.598265
	Cycling CBCs	0.406368	0.586942
	Noncycling CBCs	0.339982	0.431427
	Noncycling CBCs	0.362324	0.322995
	Noncycling CBCs	0.357351	0.212424
	Noncycling CBCs	0.460555	0.391132
	Cycling CBCs	0.387861	0.532027
	Cycling CBCs	0.341863	0.771666
	Noncycling CBCs	0.463211	0.560573
	Cycling CBCs	0.464758	0.46387
	Cycling CBCs	0.340789	0.873864
	Noncycling CBCs	0.482192	0.353324
	Noncycling CBCs	0.360895	0.443721
	Noncycling CBCs	0.236523	0.215624
	Cycling CBCs	0.473815	0.652772
	Cycling CBCs	0.380984	0.614051
	Noncycling CBCs	0.453341	0.389401
	Noncycling CBCs	0.230397	0.250587
	Noncycling CBCs	0.402174	0.460134
	Noncycling CBCs	0.339539	0.536636
	Cycling CBCs	0.431226	0.588575
	Noncycling CBCs	0.620308	0.514673
	Cycling CBCs	0.505222	0.542112
	Noncycling CBCs	0.316183	0.195345
	Noncycling CBCs	0.308188	0.452849
	Noncycling CBCs	0.436679	0.374509
	Noncycling CBCs	0.415886	0.685912
	Cycling CBCs	0.344571	0.66585
	Cycling CBCs	0.319097	0.673121
	Cycling CBCs	0.292278	0.595915
	Cycling CBCs	0.300175	0.50962
	Noncycling CBCs	0.300216	0.503287
	Cycling CBCs	0.510457	0.671394
	Cycling CBCs	0.322516	0.821611
	Noncycling CBCs	0.544782	0.220165
	Noncycling CBCs	0.471016	0.375891
	Noncycling CBCs	0.346535	0.574457
	Cycling CBCs	0.353092	0.686752
	Noncycling CBCs	0.412895	0.367097
	Cycling CBCs	0.340992	0.699879
	Cycling CBCs	0.28238	0.642982
	Cycling CBCs	0.374429	0.582962
	Noncycling CBCs	0.369496	0.35665
	Noncycling CBCs	0.443419	0.454538
	Cycling CBCs	0.446004	0.716324
	Cycling CBCs	0.458006	0.567201
	Noncycling CBCs	0.264842	0.499318
	Noncycling CBCs	0.48936	0.315829
	Cycling CBCs	0.299079	0.752021
	Cycling CBCs	0.4866	0.496175
	Noncycling CBCs	0.203674	0.336842
	Cycling CBCs	0.351426	0.588276
	Noncycling CBCs	0.527156	0.861939
	Noncycling CBCs	0.407539	0.309901
	Cycling CBCs	0.379951	0.785406
	Cycling CBCs	0.358456	0.683524
	Noncycling CBCs	0.540079	0.368336
	Noncycling CBCs	0.477444	0.617798
	Noncycling CBCs	0.470229	0.397088
	Noncycling CBCs	0.483871	0.251786
	Cycling CBCs	0.337792	0.438907
	Noncycling CBCs	0.377249	0.366905
	Cycling CBCs	0.154779	0.649517
	Cycling CBCs	0.399577	0.835315
	Noncycling CBCs	0.542038	0.64931
	Cycling CBCs	0.385833	0.669006
	Noncycling CBCs	0.277793	0.56542
	Noncycling CBCs	0.397566	0.540767
	Cycling CBCs	0.483924	0.671933
	Cycling CBCs	0.45779	0.744878
	Noncycling CBCs	0.453492	0.568458
	Noncycling CBCs	0.435712	0.464248
	Cycling CBCs	0.265236	0.698581
	Cycling CBCs	0.388603	0.692962
	Cycling CBCs	0.419237	0.66506
	Cycling CBCs	0.261642	0.613348
	Cycling CBCs	0.507872	0.618732
	Noncycling CBCs	0.456908	0.208327
	Cycling CBCs	0.356105	0.724876
	Noncycling CBCs	0.293748	0.314653
	Noncycling CBCs	0.364865	0.323984
	Noncycling CBCs	0.300745	0.372479
	Cycling CBCs	0.441398	0.555713
	Noncycling CBCs	0.319645	0.449052
	Noncycling CBCs	0.441297	0.463168
	Cycling CBCs	0.297463	0.935652
	Cycling CBCs	0.389359	0.455623
	Cycling CBCs	0.347916	0.591719
	Cycling CBCs	0.353751	0.641225
	Noncycling CBCs	0.411188	0.265033
	Noncycling CBCs	0.406365	0.509596
	Noncycling CBCs	0.368177	0.441235
	Cycling CBCs	0.30971	0.600501
	Cycling CBCs	0.392796	0.487491
	Noncycling CBCs	0.246309	0.712126
	Cycling CBCs	0.387967	0.576858
	Noncycling CBCs	0.314407	0.252136
	Noncycling CBCs	0.445576	0.334231
	Cycling CBCs	0.485176	0.418483
	Cycling CBCs	0.394206	0.64201
	Noncycling CBCs	0.348244	0.503317
	Cycling CBCs	0.38104	0.463421
	Noncycling CBCs	0.477921	0.462947
	Cycling CBCs	0.381638	0.768625
	Cycling CBCs	0.429525	0.789553
	Noncycling CBCs	0.320314	0.540697
	Noncycling CBCs	0.374328	0.221387
	Noncycling CBCs	0.487959	0.462212
	Noncycling CBCs	0.363982	0.316201
	Noncycling CBCs	0.531313	0.439124
	Cycling CBCs	0.474985	0.470064
	Noncycling CBCs	0.472039	0.550562
	Noncycling CBCs	0.493549	0.157977
	Cycling CBCs	0.454259	0.523703
	Cycling CBCs	0.384378	0.545591
	Noncycling CBCs	0.381832	0.359947
	Cycling CBCs	0.371608	0.741812
	Cycling CBCs	0.327136	0.547676
	Noncycling CBCs	0.402671	0.341902
	Noncycling CBCs	0.397956	0.279836
	Noncycling CBCs	0.463846	0.306782
	Noncycling CBCs	0.420165	0.480597
	Cycling CBCs	0.309572	0.639902
	Noncycling CBCs	0.453948	0.318414
	Noncycling CBCs	0.69019	0.475451
	Cycling CBCs	0.366317	0.566234
	Cycling CBCs	0.321631	0.675023
	Noncycling CBCs	0.324803	0.504804
	Cycling CBCs	0.530693	0.35845
	Bmi1highProx1+	0.370796	0.384709
	Cycling CBCs	0.313524	0.698052
	Cycling CBCs	0.317033	0.559839
	Noncycling CBCs	0.381377	0.579941
	Cycling CBCs	0.306405	0.586651
	Noncycling CBCs	0.450515	0.465618
	Cycling CBCs	0.409246	0.6984
	Cycling CBCs	0.303092	0.579125
	Cycling CBCs	0.444817	0.778343
	Noncycling CBCs	0.298648	0.436064
	Noncycling CBCs	0.39193	0.356978
	Noncycling CBCs	0.554432	0.323262
	Noncycling CBCs	0.493163	0.483027
	Noncycling CBCs	0.418207	0.41681
	Noncycling CBCs	0.342184	0.391821
	Noncycling CBCs	0.341642	0.39195
	Cycling CBCs	0.382802	0.541618
	Noncycling CBCs	0.212105	0.286147
	Noncycling CBCs	0.350719	0.53939
	Cycling CBCs	0.302225	0.611318
	Noncycling CBCs	0.317642	0.399583
	Noncycling CBCs	0.2616	0.378373
	Cycling CBCs	0.328749	0.764312
	Noncycling CBCs	0.394537	0.498266
	Cycling CBCs	0.544855	0.497418
	Cycling CBCs	0.310852	0.535497
	Noncycling CBCs	0.425058	0.44351
	Noncycling CBCs	0.416676	0.201353
	Cycling CBCs	0.372275	0.797986
	Cycling CBCs	0.367001	0.586883
	Cycling CBCs	0.344975	0.815221
	Noncycling CBCs	0.30637	0.675863
	Noncycling CBCs	0.344337	0.438149
	Noncycling CBCs	0.592129	0.230333
	Cycling CBCs	0.321213	0.563354
	Cycling CBCs	0.314701	0.510261
	Noncycling CBCs	0.377107	0.349447
	Cycling CBCs	0.408432	0.698772
	Cycling CBCs	0.467549	0.627989
	Cycling CBCs	0.320656	0.726822
	Noncycling CBCs	0.406313	0.465691
	Noncycling CBCs	0.31534	0.528397
	Cycling CBCs	0.409492	0.698366
	Noncycling CBCs	0.453364	0.793975
	Noncycling CBCs	0.437966	0.387787
	Noncycling CBCs	0.420971	0.268513
	Noncycling CBCs	0.352856	0.211792
	Cycling CBCs	0.411381	0.638431
	Cycling CBCs	0.316727	0.50804
	Cycling CBCs	0.394304	0.616858
	Cycling CBCs	0.432348	0.586041
	Cycling CBCs	0.391608	0.531835
	Noncycling CBCs	0.329109	0.191709
	Noncycling CBCs	0.285708	0.429678
	Noncycling CBCs	0.298915	0.486455
	Cycling CBCs	0.321977	0.472386
	Cycling CBCs	0.424573	0.403305
	Cycling CBCs	0.391296	0.556878
	Noncycling CBCs	0.316283	0.459869
	Noncycling CBCs	0.37884	0.517557
	Cycling CBCs	0.387319	0.436073
	Noncycling CBCs	0.37833	0.2854
	Cycling CBCs	0.488987	0.642262
	Noncycling CBCs	0.416538	0.257666
	Noncycling CBCs	0.42819	0.278168
	Noncycling CBCs	0.48796	0.427378
	Cycling CBCs	0.402092	0.629938
	Noncycling CBCs	0.495265	0.184758
	Noncycling CBCs	0.402354	0.37836
	Cycling CBCs	0.401845	0.624642
	Noncycling CBCs	0.427396	0.279464
	Cycling CBCs	0.357992	0.513362
	Noncycling CBCs	0.389128	0.337541
	Noncycling CBCs	0.308681	0.191326
	Noncycling CBCs	0.390717	0.435503
	Cycling CBCs	0.385078	0.630131
	Noncycling CBCs	0.492964	0.392588
	Cycling CBCs	0.399024	0.734721
	Noncycling CBCs	0.268729	0.400852
	Noncycling CBCs	0.476779	0.324174
	Cycling CBCs	0.317143	0.760643
	Noncycling CBCs	0.412237	0.223686
	Cycling CBCs	0.409427	0.583883
	Cycling CBCs	0.45985	0.70104
	Noncycling CBCs	0.327807	0.560279
	Noncycling CBCs	0.273584	0.785216
	Cycling CBCs	0.470166	0.550069
	Cycling CBCs	0.452288	0.431624
	Cycling CBCs	0.272418	0.791578
	Noncycling CBCs	0.220763	0.387262
	Cycling CBCs	0.446896	0.638707
	Cycling CBCs	0.44514	0.498664
	Cycling CBCs	0.50459	0.624199
	Cycling CBCs	0.14936	0.809348
	Noncycling CBCs	0.344754	0.5
	Cycling CBCs	0.498058	0.677271
	Cycling CBCs	0.303504	0.686577
	Noncycling CBCs	0.539518	0.248547
	Noncycling CBCs	0.464202	0.465713
	Noncycling CBCs	0.516286	0.320639
	Noncycling CBCs	0.361387	0.411097
	Noncycling CBCs	0.365347	0.475827
	Cycling CBCs	0.544589	0.55191
	Cycling CBCs	0.290466	0.580542
	Noncycling CBCs	0.470921	0.576019
	Cycling CBCs	0.420408	0.681799
	Cycling CBCs	0.400695	0.648908
	Cycling CBCs	0.352683	0.793958
	Noncycling CBCs	0.381427	0.406778
	Cycling CBCs	0.243456	0.588795
	Noncycling CBCs	0.417497	0.269169
	Cycling CBCs	0.440722	0.803191
	Cycling CBCs	0.30676	0.69638
	Noncycling CBCs	0.327546	0.509614
	Noncycling CBCs	0.422611	0.598979
	Cycling CBCs	0.268476	0.555989
	Cycling CBCs	0.438207	0.586353
	Noncycling CBCs	0.324869	0.354999
	Cycling CBCs	0.385579	0.503529
	Cycling CBCs	0.36251	0.779227
	Cycling CBCs	0.430252	0.599779
	Noncycling CBCs	0.50612	0.393381
	Noncycling CBCs	0.425488	0.353475
	Cycling CBCs	0.395493	0.728507
	Cycling CBCs	0.359336	0.555814
	Noncycling CBCs	0.330433	0.402827
	Cycling CBCs	0.402214	0.576311
	Cycling CBCs	0.427718	0.680615
	Cycling CBCs	0.46758	0.604229
	Cycling CBCs	0.417441	0.770068
	Cycling CBCs	0.245423	0.619094
	Noncycling CBCs	0.409928	0.389203
	Cycling CBCs	0.452671	0.6635
	Noncycling CBCs	0.376913	0.688144
	Noncycling CBCs	0.402064	0.616958
	Noncycling CBCs	0.284233	0.457332
	Noncycling CBCs	0.292617	0.248762
	Noncycling CBCs	0.361688	0.361043
	Noncycling CBCs	0.304051	0.562562
	Noncycling CBCs	0.403673	0.443164
	Cycling CBCs	0.381063	0.690678
	Cycling CBCs	0.441189	0.556627
	Noncycling CBCs	0.439702	0.467769
	Noncycling CBCs	0.339806	0.640696
	Cycling CBCs	0.374842	0.629182
	Noncycling CBCs	0.40002	0.448417
	Cycling CBCs	0.341805	0.62837
	Noncycling CBCs	0.37342	0.447592
	Noncycling CBCs	0.466724	0.464077
	Cycling CBCs	0.328673	0.979245
	Noncycling CBCs	0.276142	0.473449
	Noncycling CBCs	0.351173	0.703451
	Cycling CBCs	0.183703	0.707778
	Noncycling CBCs	0.324917	0.518134
	Cycling CBCs	0.273085	0.75185
	Noncycling CBCs	0.411621	0.131062
	Cycling CBCs	0.439713	0.523409
	Cycling CBCs	0.416323	0.852626
	Noncycling CBCs	0.661712	0.225261
	Cycling CBCs	0.362267	0.504635
	Cycling CBCs	0.374726	0.756075
	Cycling CBCs	0.430565	0.758438
	Noncycling CBCs	0.399298	0.376044
	Cycling CBCs	0.334328	0.55348
	Cycling CBCs	0.327846	0.579107
	Noncycling CBCs	0.313879	0.39338
	Noncycling CBCs	0.326893	0.47851
	Noncycling CBCs	0.289442	0.529007
	Noncycling CBCs	0.522408	0.437694
	Cycling CBCs	0.452139	0.656103
	Noncycling CBCs	0.343226	0.323817
	Cycling CBCs	0.293491	0.720067
	Cycling CBCs	0.280567	0.519011
	Cycling CBCs	0.4252	0.655555
	Noncycling CBCs	0.359941	0.429917
	Cycling CBCs	0.55151	0.452599
	Noncycling CBCs	0.345888	0.881687
	Noncycling CBCs	0.554049	0.575916
	Noncycling CBCs	0.290569	0.338547
	Cycling CBCs	0.39446	0.685147
	Cycling CBCs	0.289743	0.571668
	Noncycling CBCs	0.44772	0.363087
	Cycling CBCs	0.274335	0.650465
	Noncycling CBCs	0.482036	0.40103
	Cycling CBCs	0.386728	0.516986
	Cycling CBCs	0.454915	0.599874
	Cycling CBCs	0.40163	0.636748
	Noncycling CBCs	0.445022	0.225991
	Noncycling CBCs	0.354461	0.417803
	Cycling CBCs	0.356922	0.493961
	Cycling CBCs	0.366285	0.643792
	Noncycling CBCs	0.394968	0.471856
	Noncycling CBCs	0.274957	0.537777
	Noncycling CBCs	0.300174	0.520429
	Cycling CBCs	0.34343	0.750985
	Cycling CBCs	0.471166	0.644102
	Noncycling CBCs	0.401417	0.409928
	Noncycling CBCs	0.441374	0.514258
	Noncycling CBCs	0.348148	0.445534
	Cycling CBCs	0.297194	0.555431
	Cycling CBCs	0.511949	0.843606
	Noncycling CBCs	0.373809	0.485289
	Noncycling CBCs	0.332589	0.687845
	Noncycling CBCs	0.383272	0.571747
	Cycling CBCs	0.569951	0.510977
	Cycling CBCs	0.395736	0.724011
	Noncycling CBCs	0.49013	0.259086
	Cycling CBCs	0.219546	0.689443
	Cycling CBCs	0.495391	0.504964
	Cycling CBCs	0.393301	0.648969
	Noncycling CBCs	0.360853	0.747692
	Noncycling CBCs	0.360899	0.41219
	Noncycling CBCs	0.290332	0.331371
	Cycling CBCs	0.355211	0.617677
	Cycling CBCs	0.493434	0.622797
	Noncycling CBCs	0.392952	0.405399
	Cycling CBCs	0.453013	0.659358
	Cycling CBCs	0.286709	0.73592
	Cycling CBCs	0.360908	0.594143
	Noncycling CBCs	0.358054	0.69763
	Noncycling CBCs	0.397715	0.187641
	Noncycling CBCs	0.316716	0.255878
	Cycling CBCs	0.328796	0.973701
	Noncycling CBCs	0.330272	0.321326
	Cycling CBCs	0.407435	0.609924
	Cycling CBCs	0.24576	0.532614
	Noncycling CBCs	0.289103	0.1939
	Cycling CBCs	0.420633	0.628683
	Cycling CBCs	0.210655	0.674413
	Noncycling CBCs	0.535728	0.295632
	Cycling CBCs	0.347644	0.621892
	Cycling CBCs	0.377775	0.517731
	Noncycling CBCs	0.219377	0.273117
	Cycling CBCs	0.59629	0.556002
	Noncycling CBCs	0.410742	0.829248
	Cycling CBCs	0.36326	0.703728
	Cycling CBCs	0.460747	0.842287
	Noncycling CBCs	0.209217	0.352125
	Bmi1highProx1+	0.717878	0.457057
	Cycling CBCs	0.375036	0.604945
	Noncycling CBCs	0.166672	0.37433
	Cycling CBCs	0.370311	0.709126
	Noncycling CBCs	0.374973	0.250778
	Cycling CBCs	0.321695	0.521755
	Noncycling CBCs	0.353332	0.311445
	Cycling CBCs	0.408361	0.725734
	Cycling CBCs	0.414163	0.663694
	Cycling CBCs	0.41834	0.581207
	Noncycling CBCs	0.285988	0.414408
	Cycling CBCs	0.308775	0.561636
	Cycling CBCs	0.432057	0.703221
	Noncycling CBCs	0.422494	0.517623
	Noncycling CBCs	0.421623	0.451118
	Noncycling CBCs	0.44854	0.729101
	Cycling CBCs	0.333864	0.437452
	Noncycling CBCs	0.380243	0.428927
	Noncycling CBCs	0.454299	0.334272
	Noncycling CBCs	0.617136	0.39372
	Noncycling CBCs	0.458527	0.405121
	Noncycling CBCs	0.319084	0.615916
	Noncycling CBCs	0.409941	0.318412
	Noncycling CBCs	0.454802	0.625861
	Noncycling CBCs	0.35179	0.429695
	Cycling CBCs	0.327323	0.83006
	Noncycling CBCs	0.21842	0.420486
	Noncycling CBCs	0.376542	0.503472
	Noncycling CBCs	0.547882	0.257057
	Cycling CBCs	0.315222	0.589412
	Cycling CBCs	0.458165	0.851393
	Noncycling CBCs	0.557136	0.343824
	Cycling CBCs	0.375538	0.65934
	Cycling CBCs	0.235935	0.721547
	Cycling CBCs	0.412265	0.535582
	Noncycling CBCs	0.311682	0.405798
	Noncycling CBCs	0.414408	0.282616
	Cycling CBCs	0.439577	0.670476
	Noncycling CBCs	0.637965	0.188865
	Noncycling CBCs	0.322666	0.33903
	Noncycling CBCs	0.293344	0.331661
	Noncycling CBCs	0.475555	0.195284
	Cycling CBCs	0.459884	0.832672
	Cycling CBCs	0.481691	0.739183
	Cycling CBCs	0.50019	0.537128
	Noncycling CBCs	0.387499	0.3516
	Noncycling CBCs	0.410069	0.540754
	Noncycling CBCs	0.38408	0.256975
	Cycling CBCs	0.347328	0.714432
	Cycling CBCs	0.396751	0.678257
	Cycling CBCs	0.371681	0.578867
	Cycling CBCs	0.235147	0.45426
	Noncycling CBCs	0.532469	0.258926
	Cycling CBCs	0.373566	0.746645
	Noncycling CBCs	0.465814	0.49336
	Noncycling CBCs	0.286075	0.678344
	Cycling CBCs	0.34961	0.62819
	Cycling CBCs	0.558173	0.619464
	Cycling CBCs	0.348928	0.682654
	Cycling CBCs	0.546907	0.619831
	Cycling CBCs	0.216649	0.474808
	Noncycling CBCs	0.332565	0.461911
	Noncycling CBCs	0.482479	0.272285
	Noncycling CBCs	0.34719	0.253832
	Cycling CBCs	0.31873	0.511135
	Cycling CBCs	0.377974	0.735677
	Noncycling CBCs	0.463774	0.176337
	Cycling CBCs	0.315449	0.541594
	Noncycling CBCs	0.331291	0.354788
	Cycling CBCs	0.388001	0.616317
	Bmi1highProx1+	0.466825	0.42518
	Noncycling CBCs	0.497404	0.54111
	Noncycling CBCs	0.456543	0.146631
	Cycling CBCs	0.447376	0.455701
	Noncycling CBCs	0.310735	0.332276
	Cycling CBCs	0.441184	0.571573
	Cycling CBCs	0.345426	0.554035
	Noncycling CBCs	0.239801	0.434766
	Noncycling CBCs	0.399813	0.60435
	Noncycling CBCs	0.357435	0.568408
	Noncycling CBCs	0.326003	0.580556
	Cycling CBCs	0.338557	0.577216
	Noncycling CBCs	0.421176	0.410273
	Noncycling CBCs	0.285947	0.369663
	Noncycling CBCs	0.275919	0.565059
	Noncycling CBCs	0.277043	0.629161
	Noncycling CBCs	0.32807	0.537927
	Noncycling CBCs	0.343637	0.269333
	Noncycling CBCs	0.340292	0.284378
	Cycling CBCs	0.392187	0.680936
	Noncycling CBCs	0.289097	0.192995
	Noncycling CBCs	0.477069	0.278714
	Cycling CBCs	0.356508	0.568814
	Noncycling CBCs	0.257203	0.466121
	Noncycling CBCs	0.398971	0.504285
	Cycling CBCs	0.636758	0.473744
	Cycling CBCs	0.450922	0.669974
	Noncycling CBCs	0.482139	0.392356
	Cycling CBCs	0.383688	0.767372
	Cycling CBCs	0.448977	0.639457
	Noncycling CBCs	0.471285	0.388907
	Noncycling CBCs	0.261645	0.543647
	Cycling CBCs	0.381355	0.597409
	Noncycling CBCs	0.256793	0.503515
	Cycling CBCs	0.342515	0.729541
	Cycling CBCs	0.356634	0.550581
	Noncycling CBCs	0.442632	0.422119
	Cycling CBCs	0.368112	0.583162
	Bmi1highProx1+	0.683267	0.270861
	Cycling CBCs	0.332803	0.51568
	Cycling CBCs	0.365046	0.563135
	Noncycling CBCs	0.242914	0.481209
	Bmi1highProx1+	0.677448	0.510237
	Cycling CBCs	0.466232	0.692847
	Noncycling CBCs	0.309504	0.41803
	Noncycling CBCs	0.415771	0.177877
	Cycling CBCs	0.376669	0.629579
	Cycling CBCs	0.305502	0.581773
	Cycling CBCs	0.531792	0.599285
	Cycling CBCs	0.384305	0.700638
	Cycling CBCs	0.477536	0.612898
	Cycling CBCs	0.368879	0.754618
	Noncycling CBCs	0.38039	0.497725
	Cycling CBCs	0.392294	0.559959
	Cycling CBCs	0.295407	0.560813
	Cycling CBCs	0.468467	0.565503
	Noncycling CBCs	0.508201	0.335481
	Noncycling CBCs	0.460865	0.52918
	Cycling CBCs	0.436263	0.603417
	Cycling CBCs	0.476135	0.623257
	Cycling CBCs	0.407018	0.832572
	Cycling CBCs	0.271562	0.560955
	Cycling CBCs	0.366847	0.732819
	Noncycling CBCs	0.548318	0.321933
	Cycling CBCs	0.453172	0.520563
	Noncycling CBCs	0.422794	0.382939
	Noncycling CBCs	0.339234	0.444835
	Cycling CBCs	0.563652	0.455982
	Cycling CBCs	0.377891	0.618738
	Noncycling CBCs	0.462612	0.290769
	Noncycling CBCs	0.406971	0.363315
	Cycling CBCs	0.378071	0.519217
	Noncycling CBCs	0.282883	0.437789
	Noncycling CBCs	0.452813	0.576556
	Cycling CBCs	0.339584	0.602975
	Cycling CBCs	0.455587	0.637844
	Noncycling CBCs	0.365066	0.787044
	Cycling CBCs	0.25963	0.500304
	Cycling CBCs	0.27615	0.568501
	Noncycling CBCs	0.511902	0.620555
	Cycling CBCs	0.435016	0.706884
	Cycling CBCs	0.33047	0.656373
	Noncycling CBCs	0.357552	0.54805
	Cycling CBCs	0.423798	0.479992
	Cycling CBCs	0.329748	0.614772
	Cycling CBCs	0.328854	0.770576
	Cycling CBCs	0.343	0.773272
	Noncycling CBCs	0.427411	0.630672
	Cycling CBCs	0.434158	0.554785
	Noncycling CBCs	0.526901	0.382505
	Cycling CBCs	0.36317	0.600151
	Noncycling CBCs	0.393642	0.512925
	Noncycling CBCs	0.280812	0.400257
	Noncycling CBCs	0.442554	0.20959
	Cycling CBCs	0.398694	0.590646
	Cycling CBCs	0.374301	0.539927
	Cycling CBCs	0.413235	0.694725
	Noncycling CBCs	0.407324	0.421189
	Noncycling CBCs	0.272165	0.556413
	Cycling CBCs	0.387491	0.627295
	Noncycling CBCs	0.526871	0.412411
	Noncycling CBCs	0.485181	0.792296
	Noncycling CBCs	0.454675	0.509749
	Cycling CBCs	0.449972	0.531468
	Cycling CBCs	0.565051	0.523375
	Cycling CBCs	0.41339	0.612959
	Noncycling CBCs	0.37569	0.39744
	Cycling CBCs	0.465036	0.662313
	Cycling CBCs	0.266693	0.585986
	Noncycling CBCs	0.347004	0.223256
	Noncycling CBCs	0.477569	0.37045
	Cycling CBCs	0.389168	0.538329
	Noncycling CBCs	0.574694	0.45163
	Cycling CBCs	0.391728	0.822698
	Noncycling CBCs	0.475395	0.290054
	Cycling CBCs	0.389604	0.577871
	Noncycling CBCs	0.511013	0.339222
	Cycling CBCs	0.370957	0.560181
	Cycling CBCs	0.377256	0.747595
	Cycling CBCs	0.444529	0.568116
	Cycling CBCs	0.492424	0.603633
	Noncycling CBCs	0.390093	0.393329
	Noncycling CBCs	0.481751	0.289061
	Cycling CBCs	0.268152	0.673433
	Cycling CBCs	0.355989	0.768357
	Cycling CBCs	0.374155	0.575031
	Noncycling CBCs	0.579886	0.417242
	Cycling CBCs	0.399775	0.622986
	Noncycling CBCs	0.423298	0.303644
	Noncycling CBCs	0.520887	0.270467
	Noncycling CBCs	0.436723	0.594423
	Noncycling CBCs	0.429409	0.385418
	Cycling CBCs	0.442174	0.751612
	Noncycling CBCs	0.255519	0.270108
	Cycling CBCs	0.296579	0.755073
	Noncycling CBCs	0.456464	0.34797
	Cycling CBCs	0.292253	0.579361
	Noncycling CBCs	0.451986	0.474261
	Noncycling CBCs	0.46368	0.262744
	Noncycling CBCs	0.381799	0.293685
	Noncycling CBCs	0.313913	0.426211
	Noncycling CBCs	0.376713	0.591964
	Noncycling CBCs	0.321061	0.783437
	Cycling CBCs	0.372985	0.98121
	Cycling CBCs	0.484278	0.383884
	Noncycling CBCs	0.399447	0.495123
	Cycling CBCs	0.423454	0.647513
	Noncycling CBCs	0.438185	0.432654
	Noncycling CBCs	0.325233	0.607021
	Noncycling CBCs	0.418178	0.425668
	Noncycling CBCs	0.39132	0.487955
	Noncycling CBCs	0.611755	0.397531
	Noncycling CBCs	0.435014	0.513716
	Cycling CBCs	0.443187	0.507639
	Noncycling CBCs	0.438826	0.421963
	Cycling CBCs	0.384417	0.624309
	Noncycling CBCs	0.428752	0.271822
	Cycling CBCs	0.39054	0.731467
	Cycling CBCs	0.342754	0.583224
	Noncycling CBCs	0.353632	0.301399
	Noncycling CBCs	0.347214	0.604277
	Noncycling CBCs	0.552314	0.342166
[truncated: 199 more rows]

## Sheet: Fig. 3h
	Relative mRNA abundance
	p57			Peg3			Rfx6			Chgb			Dclk1
	p57-Venus+ #1	49.8022		p57-Venus+ #1	72.1044		p57-Venus+ #1	61.2518		p57-Venus+ #1	13.6498		p57-Venus+ #1	7.36274
	p57-Venus+ #2	92.8139		p57-Venus+ #2	49.8022		p57-Venus+ #2	26.6703		p57-Venus+ #2	12.795		p57-Venus+ #2	4.62936
	p57-Venus+ #3	113.242		p57-Venus+ #3	38.6776		p57-Venus+ #3	47.2097		p57-Venus+ #3	22.3305		p57-Venus+ #3	7.71775
	Whole epithelium #1	1		Whole epithelium #1	1		Whole epithelium #1	1		Whole epithelium #1	1		Whole epithelium #1	1
	Whole epithelium #2	1		Whole epithelium #2	1		Whole epithelium #2	1		Whole epithelium #2	1		Whole epithelium #2	1
	Whole epithelium #3	1		Whole epithelium #3	1		Whole epithelium #3	1		Whole epithelium #3	1		Whole epithelium #3	1
	P = 0.0107549567779689			P = 0.00590579360947217			P = 0.0118171522164457			P = 0.00744155651732553			P = 0.00465578983073755

## Sheet: Fig. 4c
	No. of p57 cells in each crypt cell position relative to crypt base
	Position	Mouse #1	Mouse #2	Mouse #3
	1	0	0	0
	2	0	1	1
	3	5	8	4
	4	27	34	38
	5	14	15	8
	6	2	7	3
	7	1	0	2
	8	0	1	0
	9	1	1	0
	10	0	0	0
	11	0	1	0
	12	0	0	0
	Villi	7	6	4

[truncated: 24 more sheets: Fig. 4e, Fig. 4j, Fig. 4n, Fig. 5i, Fig. 6b, Fig. 6d, Fig. 7a, Fig. 7j, Fig. 8c, Suppl. Fig. 2b, Supple. Fig. 2c, Suppl. Fig. 3a, Suppl. Fig. 3d, Suppl. Fig. 3e, Suppl. Fig. 4h, Suppl. Fig. 5a, Suppl. Fig. 5e, Suppl. Fig. 6b, Suppl. Fig. 6c, Suppl. Fig. 6h …]
